# Supplementary material for: Integrative Features of the Yeast Phosphoproteome and Protein–Protein Interaction Map
Source: PLoS Comput Biol. 2011 Jan 27;7(1):e1001064. doi: 10.1371/journal.pcbi.1001064 (PMC3029238; doi:10.1371/journal.pcbi.1001064)
Supplement: Table S1 — Phosphoproteome data used in this study. (1.85 MB XLS) [file pcbi.1001064.s010.xls]

## Sheet: Supplemental Table S1
Supplemental Table S1. Phosphoproteome data used in this study
UniProt ID	Phosphosite	Data source	Synonymous UniProt ID
A1YV95	S18	Holt et al	A1YV96;P0C2I0;P0C2I1;P47913
A1YV95	S32	UniProt	A1YV96;P0C2I0;P0C2I1;P47913
A1YV95	Y41	Holt et al	A1YV96;P0C2I0;P0C2I1;P47913
A2NP39	S317	UniProt	P38274
A2NP39	T614	UniProt	P38274
A2NP39	T708	UniProt	P38274
A2NP39	S718	UniProt	P38274
A2NP40	S33	This study	P34244
A2NP40	S57	UniProt	P34244
A2NP40	S134	Holt et al	P34244
A2NP40	S142	Holt et al	P34244
A2NP40	T273	UniProt	P34244
A2NP40	S394	Holt et al	P34244
A2NP40	S407	Holt et al	P34244
A2NP40	T410	Holt et al	P34244
A2NP40	S511	UniProt	P34244
A2NP40	S544	Holt et al	P34244
A2NP40	S547	Holt et al	P34244
A2NP40	S556	Holt et al	P34244
A2NP40	S584	Holt et al	P34244
A2NP40	Y585	Holt et al	P34244
A2NP40	S587	Holt et al	P34244
A2NP40	S589	Holt et al	P34244
A2NP40	S601	Holt et al	P34244
A2NP40	S604	Holt et al	P34244
A2NP40	S608	Holt et al	P34244
A2NP40	S610	Holt et al;UniProt	P34244
A2NP40	S629	UniProt	P34244
A2NP40	Y631	Holt et al	P34244
A2NP40	S632	Holt et al	P34244
A2NP40	S643	UniProt	P34244
A2NP40	S674	Holt et al	P34244
A2NP40	S682	Holt et al	P34244
A2NP40	S685	This study;Holt et al	P34244
A2NP40	S837	Holt et al	P34244
A2NP40	S866	Holt et al	P34244
A2NP40	S948	UniProt	P34244
A2NP40	S997	This study	P34244
A2NP40	S1045	Holt et al	P34244
A2NP40	S1195	Holt et al	P34244
A2NP40	S1202	Holt et al	P34244
A2NP40	S1203	Holt et al;UniProt	P34244
A2NP40	T1209	This study	P34244
A2NP40	T1210	This study	P34244
A2NP40	S1220	This study;Holt et al;UniProt	P34244
A2NP40	S1248	UniProt	P34244
A2NP40	S1250	Holt et al	P34244
A2NP40	T1266	Holt et al	P34244
A2NP40	S1267	Holt et al	P34244
A2NP40	S1284	Holt et al;UniProt	P34244
A2NP40	S1287	Holt et al;UniProt	P34244
A2NP40	S1325	Holt et al;UniProt	P34244
A2NP40	S1328	Holt et al;UniProt	P34244
A2NP40	S1329	Holt et al;UniProt	P34244
A2TBM0	T62	Holt et al;UniProt	A2TBP0;P05754;P22801
A2TBM0	S66	UniProt	A2TBP0;P05754;P22801
A2TBM0	S69	Holt et al;UniProt	A2TBP0;P05754;P22801
A2TBM0	S73	Holt et al;UniProt	A2TBP0;P05754;P22801
A2TBM0	Y83	Holt et al	A2TBP0;P05754;P22801
A2TBM0	S86	Holt et al	A2TBP0;P05754;P22801
A2TBM0	T107	UniProt	A2TBP0;P05754;P22801
A2TBM0	T132	This study	A2TBP0;P05754;P22801
A2TBM0	S154	Holt et al;UniProt	A2TBP0;P05754;P22801
A2TBM0	S155	Holt et al;UniProt	A2TBP0;P05754;P22801
A2TBM0	S158	UniProt	A2TBP0;P05754;P22801
A2TBM0	S161	Holt et al	A2TBP0;P05754;P22801
A2TBM0	S176	Holt et al	A2TBP0;P05754;P22801
A2TBM1	S40	UniProt	P38061
A2TBM1	S51	UniProt	P38061
A2TBM1	S67	This study;Holt et al	P38061
A2TBM5	S27	This study;UniProt	P38922;Q06HN4
A2TBM5	S335	Holt et al	P38922;Q06HN4
A2TBM5	S338	This study;Holt et al;UniProt	P38922;Q06HN4
A2TBM5	S343	This study;Holt et al;UniProt	P38922;Q06HN4
A2TBM5	S355	This study;Holt et al;UniProt	P38922;Q06HN4
A2TBM7	S31	UniProt	P05758;P07282;P0C0T4
A2TBM8	S25	Holt et al;UniProt	P41057
A2TBM8	S26	UniProt	P41057
A2TBM9	S278	Holt et al;UniProt	P36060
A2TBN0	S125	This study	P07259;Q06HN1
A2TBN0	S126	This study	P07259;Q06HN1
A2TBN0	T144	This study	P07259;Q06HN1
A2TBN0	S146	This study	P07259;Q06HN1
A2TBN0	T148	This study	P07259;Q06HN1
A2TBN0	S1452	UniProt	P07259;Q06HN1
A2TBN0	Y1453	UniProt	P07259;Q06HN1
A2TBN0	S1553	UniProt	P07259;Q06HN1
A2TBN0	S1857	Holt et al;UniProt	P07259;Q06HN1
A2TBN0	T1859	Holt et al;UniProt	P07259;Q06HN1
A2TBN0	S1986	UniProt	P07259;Q06HN1
A2TBN0	S2142	UniProt	P07259;Q06HN1
A2TBN1	S288	Holt et al	P40472;Q45U06;Q870H1
A2TBN3	S7	Holt et al;UniProt	P24000
A2TBN3	S9	Holt et al;UniProt	P24000
A2TBN3	S86	UniProt	P24000
A2TBN3	S95	This study	P24000
A2TBN4	S61	UniProt	Q3E792;Q45U56
A2TBN4	S63	UniProt	Q3E792;Q45U56
A2TBN4	Y101	Holt et al	Q3E792;Q45U56
A2TBN4	S107	Holt et al	Q3E792;Q45U56
A2TBN5	S54	This study;Holt et al;UniProt	P39939;Q6B2E8
A2TBN5	S57	UniProt	P39939;Q6B2E8
A2TBN6	T55	UniProt	P04037
A2TBN7	S9	UniProt	P04449
A2TBN7	S26	UniProt	P04449
A2TBN7	T83	UniProt	P04449
A2TBN7	S86	Holt et al;UniProt	P04449
A2TBN7	S95	This study;UniProt	P04449
A2TBN7	S154	UniProt	P04449
A2TBP2	S47	This study	P34730;Q06HN5
A2TBP2	S104	Holt et al;UniProt	P34730;Q06HN5
A2TBP2	T210	This study	P34730;Q06HN5
A2TBP2	S212	This study;UniProt	P34730;Q06HN5
A2TBP2	S219	Holt et al	P34730;Q06HN5
A2TBP3	S147	This study;UniProt	P19146
A2TBP4	S252	Holt et al	Q07532
A2TBP4	Y265	Holt et al	Q07532
A2TBP4	S313	UniProt	Q07532
A2TBP5	S25	Holt et al	P05761;P41058
A2TBP6	S40	Holt et al	Q01448
A2TBP6	T45	This study;Holt et al;UniProt	Q01448
A2TBP6	S47	This study;Holt et al;UniProt	Q01448
A2TBP6	S49	This study;Holt et al;UniProt	Q01448
A2TBP6	S85	Holt et al;UniProt	Q01448
A2TBP6	Y123	Holt et al	Q01448
A2TBP6	S126	Holt et al	Q01448
A2TBP6	T153	Holt et al	Q01448
A2TBP6	S198	Holt et al	Q01448
A2TBP6	T210	Holt et al	Q01448
A2TBP6	S214	Holt et al	Q01448
A2TBP6	S217	Holt et al	Q01448
A2TBP6	S223	Holt et al;UniProt	Q01448
A2TBP6	S224	Holt et al;UniProt	Q01448
A2TBP6	S265	This study;Holt et al;UniProt	Q01448
A2TBP6	S307	Holt et al;UniProt	Q01448
A2TBP6	S308	Holt et al	Q01448
A2TBP6	T310	UniProt	Q01448
A2TBP6	S312	UniProt	Q01448
A2TBP6	S332	UniProt	Q01448
A2TBP6	S363	This study	Q01448
A2TBP6	T366	This study	Q01448
A2TBP6	S388	UniProt	Q01448
A2TBP6	T433	This study	Q01448
A2TBP6	S435	Holt et al;UniProt	Q01448
A5H0J7	S90	UniProt	P17649
A5JYZ4	T355	Holt et al
A5JYZ4	S377	Holt et al
A5JYZ4	S383	Holt et al
A5JYZ4	S397	Holt et al
A5JYZ4	S401	Holt et al
A5JYZ4	T403	Holt et al
A5JYZ4	S405	Holt et al
A5JYZ4	T406	Holt et al
A5JYZ4	S409	Holt et al
A5JYZ4	T410	Holt et al
A5JYZ4	S434	Holt et al
A5JYZ4	S445	Holt et al
A5JYZ4	S446	Holt et al
A5JYZ4	T447	Holt et al
A5JYZ4	S451	Holt et al
A5JYZ4	S473	Holt et al
A5JYZ4	S475	Holt et al
A5JYZ4	T477	Holt et al
A5JYZ4	S480	Holt et al
A5JYZ4	S486	Holt et al
A5JYZ4	S492	Holt et al
A5JYZ4	S494	Holt et al
A5JYZ4	Y495	Holt et al
A5JYZ4	S496	Holt et al
A5JYZ4	T500	Holt et al
A5JYZ4	T503	Holt et al
A5JYZ4	S508	Holt et al
A5JYZ4	S522	Holt et al
A5JYZ4	T526	Holt et al
A5JYZ4	S534	Holt et al
A5JYZ4	S536	Holt et al
A5JYZ4	S540	Holt et al
A5JYZ4	S546	Holt et al
A5JYZ4	S547	Holt et al
A5JYZ4	S597	Holt et al
A5JYZ4	T600	Holt et al
A5JYZ4	S602	Holt et al
A5JYZ4	S603	Holt et al
A5JYZ4	T614	Holt et al
A5JYZ4	S622	Holt et al
A5JYZ4	S828	Holt et al
A5JYZ4	Y833	Holt et al
A5YWB0	S12	Holt et al;UniProt	Q00055;Q6J5J2;Q6J5J5
A5YWB0	S22	Holt et al	Q00055;Q6J5J2;Q6J5J5
A5YWB0	S23	This study;Holt et al;UniProt	Q00055;Q6J5J2;Q6J5J5
A5YWB0	S24	This study;Holt et al;UniProt	Q00055;Q6J5J2;Q6J5J5
A5YWB0	S25	This study;Holt et al;UniProt	Q00055;Q6J5J2;Q6J5J5
A5YWB0	S27	This study;Holt et al;UniProt	Q00055;Q6J5J2;Q6J5J5
B0KZR2	S255	This study;Holt et al;UniProt	B0KZS1;B0KZT9;B0KZZ3;B0L002;P53919
B0KZR3	S17	UniProt	B0KZU0;B0KZX6;B0L003;B0L021;P53920
B0KZR3	S21	UniProt	B0KZU0;B0KZX6;B0L003;B0L021;P53920
B0KZR3	Y43	Holt et al	B0KZU0;B0KZX6;B0L003;B0L021;P53920
B0KZR3	T61	Holt et al	B0KZU0;B0KZX6;B0L003;B0L021;P53920
B0KZR3	S640	This study	B0KZU0;B0KZX6;B0L003;B0L021;P53920
B0KZR3	T642	This study	B0KZU0;B0KZX6;B0L003;B0L021;P53920
B0KZR3	S993	UniProt	B0KZU0;B0KZX6;B0L003;B0L021;P53920
B0KZR5	S77	This study	B0KZS4;B0KZU2;B0KZY7;B0KZZ6;B0L005;B0L023;P07213
B0KZR5	S78	Holt et al;UniProt	B0KZS4;B0KZU2;B0KZY7;B0KZZ6;B0L005;B0L023;P07213
B0KZR5	S85	This study	B0KZS4;B0KZU2;B0KZY7;B0KZZ6;B0L005;B0L023;P07213
B0KZR5	S174	UniProt	B0KZS4;B0KZU2;B0KZY7;B0KZZ6;B0L005;B0L023;P07213
B0KZR5	T232	UniProt	B0KZS4;B0KZU2;B0KZY7;B0KZZ6;B0L005;B0L023;P07213
B0KZR5	T234	UniProt	B0KZS4;B0KZU2;B0KZY7;B0KZZ6;B0L005;B0L023;P07213
B0KZR5	S288	This study	B0KZS4;B0KZU2;B0KZY7;B0KZZ6;B0L005;B0L023;P07213
B0KZR5	Y291	This study	B0KZS4;B0KZU2;B0KZY7;B0KZZ6;B0L005;B0L023;P07213
B0KZR5	T520	Holt et al	B0KZS4;B0KZU2;B0KZY7;B0KZZ6;B0L005;B0L023;P07213
B0KZR6	S177	Holt et al;UniProt	B0KZS5;B0KZU3;B0KZW1;B0L006;P53923;Q66R25
B0KZR6	S309	Holt et al	B0KZS5;B0KZU3;B0KZW1;B0L006;P53923;Q66R25
B0KZR6	S489	This study;UniProt	B0KZS5;B0KZU3;B0KZW1;B0L006;P53923;Q66R25
B0KZR8	T359	This study	B0KZS7;B0KZU5;B0KZY1;B0L026;P30952;Q4KQ64;Q4KQ91;Q4KQC3;Q4KQC4;Q4KQC8
B0KZS0	T18	Holt et al	P53925;Q6B2V3
B0KZS0	S22	Holt et al	P53925;Q6B2V3
B0KZS0	S42	Holt et al;UniProt	P53925;Q6B2V3
B0KZS0	S56	This study;Holt et al;UniProt	P53925;Q6B2V3
B0KZS0	S63	Holt et al	P53925;Q6B2V3
B0KZS0	T223	Holt et al	P53925;Q6B2V3
B0KZS0	S242	Holt et al;UniProt	P53925;Q6B2V3
B0KZS0	S244	This study;Holt et al;UniProt	P53925;Q6B2V3
B0KZS0	T246	This study;Holt et al	P53925;Q6B2V3
B0KZS0	T248	Holt et al	P53925;Q6B2V3
B0KZS0	S251	Holt et al	P53925;Q6B2V3
B0KZS6	T53	Holt et al	B0KZU4;B0KZW2;B0KZY0;B0KZY9;B0KZZ8;B0L007;P53550;Q6LCS6
B0KZS6	S65	Holt et al	B0KZU4;B0KZW2;B0KZY0;B0KZY9;B0KZZ8;B0L007;P53550;Q6LCS6
B0KZS6	S116	UniProt	B0KZU4;B0KZW2;B0KZY0;B0KZY9;B0KZZ8;B0L007;P53550;Q6LCS6
B0KZS6	S319	Holt et al;UniProt	B0KZU4;B0KZW2;B0KZY0;B0KZY9;B0KZZ8;B0L007;P53550;Q6LCS6
B0KZS6	S320	Holt et al;UniProt	B0KZU4;B0KZW2;B0KZY0;B0KZY9;B0KZZ8;B0L007;P53550;Q6LCS6
B0KZS6	Y435	Holt et al	B0KZU4;B0KZW2;B0KZY0;B0KZY9;B0KZZ8;B0L007;P53550;Q6LCS6
B0KZS6	S437	Holt et al	B0KZU4;B0KZW2;B0KZY0;B0KZY9;B0KZZ8;B0L007;P53550;Q6LCS6
B0KZS6	S438	Holt et al;UniProt	B0KZU4;B0KZW2;B0KZY0;B0KZY9;B0KZZ8;B0L007;P53550;Q6LCS6
B0KZS6	S439	Holt et al	B0KZU4;B0KZW2;B0KZY0;B0KZY9;B0KZZ8;B0L007;P53550;Q6LCS6
B0KZS6	T484	Holt et al	B0KZU4;B0KZW2;B0KZY0;B0KZY9;B0KZZ8;B0L007;P53550;Q6LCS6
B0KZS6	Y528	Holt et al	B0KZU4;B0KZW2;B0KZY0;B0KZY9;B0KZZ8;B0L007;P53550;Q6LCS6
B0KZS6	S534	Holt et al	B0KZU4;B0KZW2;B0KZY0;B0KZY9;B0KZZ8;B0L007;P53550;Q6LCS6
B0KZS6	S535	Holt et al	B0KZU4;B0KZW2;B0KZY0;B0KZY9;B0KZZ8;B0L007;P53550;Q6LCS6
B0KZS6	S577	UniProt	B0KZU4;B0KZW2;B0KZY0;B0KZY9;B0KZZ8;B0L007;P53550;Q6LCS6
B0KZS6	S584	UniProt	B0KZU4;B0KZW2;B0KZY0;B0KZY9;B0KZZ8;B0L007;P53550;Q6LCS6
B0KZS6	S587	Holt et al	B0KZU4;B0KZW2;B0KZY0;B0KZY9;B0KZZ8;B0L007;P53550;Q6LCS6
B0KZS6	S589	Holt et al	B0KZU4;B0KZW2;B0KZY0;B0KZY9;B0KZZ8;B0L007;P53550;Q6LCS6
B0KZS6	S597	Holt et al	B0KZU4;B0KZW2;B0KZY0;B0KZY9;B0KZZ8;B0L007;P53550;Q6LCS6
B0KZS6	S598	Holt et al;UniProt	B0KZU4;B0KZW2;B0KZY0;B0KZY9;B0KZZ8;B0L007;P53550;Q6LCS6
B0KZS6	S600	Holt et al	B0KZU4;B0KZW2;B0KZY0;B0KZY9;B0KZZ8;B0L007;P53550;Q6LCS6
B0KZS6	T601	Holt et al	B0KZU4;B0KZW2;B0KZY0;B0KZY9;B0KZZ8;B0L007;P53550;Q6LCS6
B0KZS6	S603	Holt et al	B0KZU4;B0KZW2;B0KZY0;B0KZY9;B0KZZ8;B0L007;P53550;Q6LCS6
B0KZS6	S607	UniProt	B0KZU4;B0KZW2;B0KZY0;B0KZY9;B0KZZ8;B0L007;P53550;Q6LCS6
B0KZS6	S608	UniProt	B0KZU4;B0KZW2;B0KZY0;B0KZY9;B0KZZ8;B0L007;P53550;Q6LCS6
B0KZS6	S656	This study	B0KZU4;B0KZW2;B0KZY0;B0KZY9;B0KZZ8;B0L007;P53550;Q6LCS6
B0KZS6	T677	This study;Holt et al	B0KZU4;B0KZW2;B0KZY0;B0KZY9;B0KZZ8;B0L007;P53550;Q6LCS6
B0KZS6	S679	This study;Holt et al;UniProt	B0KZU4;B0KZW2;B0KZY0;B0KZY9;B0KZZ8;B0L007;P53550;Q6LCS6
B0KZS6	S682	This study;Holt et al;UniProt	B0KZU4;B0KZW2;B0KZY0;B0KZY9;B0KZZ8;B0L007;P53550;Q6LCS6
B0KZS6	T686	Holt et al;UniProt	B0KZU4;B0KZW2;B0KZY0;B0KZY9;B0KZZ8;B0L007;P53550;Q6LCS6
B0KZS6	S690	Holt et al	B0KZU4;B0KZW2;B0KZY0;B0KZY9;B0KZZ8;B0L007;P53550;Q6LCS6
B0KZS6	S691	Holt et al;UniProt	B0KZU4;B0KZW2;B0KZY0;B0KZY9;B0KZZ8;B0L007;P53550;Q6LCS6
B0KZS6	T692	Holt et al	B0KZU4;B0KZW2;B0KZY0;B0KZY9;B0KZZ8;B0L007;P53550;Q6LCS6
B0KZS6	T710	This study;Holt et al;UniProt	B0KZU4;B0KZW2;B0KZY0;B0KZY9;B0KZZ8;B0L007;P53550;Q6LCS6
B0KZS6	S713	UniProt	B0KZU4;B0KZW2;B0KZY0;B0KZY9;B0KZZ8;B0L007;P53550;Q6LCS6
B0KZS6	S724	Holt et al	B0KZU4;B0KZW2;B0KZY0;B0KZY9;B0KZZ8;B0L007;P53550;Q6LCS6
B0KZS6	S725	Holt et al	B0KZU4;B0KZW2;B0KZY0;B0KZY9;B0KZZ8;B0L007;P53550;Q6LCS6
B0KZS6	S728	Holt et al;UniProt	B0KZU4;B0KZW2;B0KZY0;B0KZY9;B0KZZ8;B0L007;P53550;Q6LCS6
B0KZS6	S729	Holt et al;UniProt	B0KZU4;B0KZW2;B0KZY0;B0KZY9;B0KZZ8;B0L007;P53550;Q6LCS6
B0KZS6	S730	Holt et al;UniProt	B0KZU4;B0KZW2;B0KZY0;B0KZY9;B0KZZ8;B0L007;P53550;Q6LCS6
B0KZS6	S743	Holt et al	B0KZU4;B0KZW2;B0KZY0;B0KZY9;B0KZZ8;B0L007;P53550;Q6LCS6
B0KZS6	S746	This study	B0KZU4;B0KZW2;B0KZY0;B0KZY9;B0KZZ8;B0L007;P53550;Q6LCS6
B0KZS6	S747	Holt et al;UniProt	B0KZU4;B0KZW2;B0KZY0;B0KZY9;B0KZZ8;B0L007;P53550;Q6LCS6
B0KZS6	S751	This study;Holt et al;UniProt	B0KZU4;B0KZW2;B0KZY0;B0KZY9;B0KZZ8;B0L007;P53550;Q6LCS6
B0KZS6	S771	Holt et al	B0KZU4;B0KZW2;B0KZY0;B0KZY9;B0KZZ8;B0L007;P53550;Q6LCS6
B0KZS6	S773	Holt et al	B0KZU4;B0KZW2;B0KZY0;B0KZY9;B0KZZ8;B0L007;P53550;Q6LCS6
B0KZS6	S778	Holt et al;UniProt	B0KZU4;B0KZW2;B0KZY0;B0KZY9;B0KZZ8;B0L007;P53550;Q6LCS6
B0KZS6	S783	Holt et al;UniProt	B0KZU4;B0KZW2;B0KZY0;B0KZY9;B0KZZ8;B0L007;P53550;Q6LCS6
B0KZS6	T784	Holt et al;UniProt	B0KZU4;B0KZW2;B0KZY0;B0KZY9;B0KZZ8;B0L007;P53550;Q6LCS6
B0KZS6	S785	Holt et al	B0KZU4;B0KZW2;B0KZY0;B0KZY9;B0KZZ8;B0L007;P53550;Q6LCS6
B0KZS6	S786	Holt et al;UniProt	B0KZU4;B0KZW2;B0KZY0;B0KZY9;B0KZZ8;B0L007;P53550;Q6LCS6
B0KZS6	S793	Holt et al	B0KZU4;B0KZW2;B0KZY0;B0KZY9;B0KZZ8;B0L007;P53550;Q6LCS6
B0KZS6	S836	UniProt	B0KZU4;B0KZW2;B0KZY0;B0KZY9;B0KZZ8;B0L007;P53550;Q6LCS6
B0KZS6	S942	This study;UniProt	B0KZU4;B0KZW2;B0KZY0;B0KZY9;B0KZZ8;B0L007;P53550;Q6LCS6
B0KZS6	S943	Holt et al	B0KZU4;B0KZW2;B0KZY0;B0KZY9;B0KZZ8;B0L007;P53550;Q6LCS6
B0KZS6	S958	Holt et al;UniProt	B0KZU4;B0KZW2;B0KZY0;B0KZY9;B0KZZ8;B0L007;P53550;Q6LCS6
B0KZS6	S960	Holt et al	B0KZU4;B0KZW2;B0KZY0;B0KZY9;B0KZZ8;B0L007;P53550;Q6LCS6
B0KZS8	T16	This study	B0KZU6;B0KZW4;B0L009;P53924;Q66GT0
B0KZS8	S17	This study	B0KZU6;B0KZW4;B0L009;P53924;Q66GT0
B0KZS8	S92	UniProt	B0KZU6;B0KZW4;B0L009;P53924;Q66GT0
B0KZS8	S95	UniProt	B0KZU6;B0KZW4;B0L009;P53924;Q66GT0
B0KZS8	S206	UniProt	B0KZU6;B0KZW4;B0L009;P53924;Q66GT0
B2NII0	S120	Holt et al
B2NII0	T126	Holt et al
B2NII0	S130	Holt et al
B2NII2	S120	Holt et al
B2NII2	T126	Holt et al
B2NII2	S130	Holt et al
B2NII5	S120	Holt et al
B2NII5	T126	Holt et al
B2NII5	S130	Holt et al
B2NIJ3	S120	Holt et al
B2NIJ3	T126	Holt et al
B2NIJ3	S130	Holt et al
B6RI02	S75	Holt et al	B6RI03;B6RI04;P32478;P47000;Q03179;Q6VXX4;Q86ZT2
O00016	S26	Holt et al	Q08421;Q6Q5I2
O00016	S30	Holt et al;UniProt	Q08421;Q6Q5I2
O00016	S33	Holt et al;UniProt	Q08421;Q6Q5I2
O00016	T34	Holt et al;UniProt	Q08421;Q6Q5I2
O00016	S38	This study;Holt et al	Q08421;Q6Q5I2
O00016	S41	This study;Holt et al;UniProt	Q08421;Q6Q5I2
O00016	S313	UniProt	Q08421;Q6Q5I2
O00017	S41	Holt et al;UniProt	Q08422
O00017	S43	This study;Holt et al;UniProt	Q08422
O00017	T45	Holt et al;UniProt	Q08422
O00017	S54	Holt et al;UniProt	Q08422
O00017	S58	UniProt	Q08422
O00017	S61	UniProt	Q08422
O00019	S57	This study	Q08438
O00019	T90	This study;Holt et al;UniProt	Q08438
O00019	S94	This study;Holt et al	Q08438
O00019	T108	Holt et al	Q08438
O00019	S181	This study;UniProt	Q08438
O00019	S196	Holt et al	Q08438
O00019	S219	Holt et al	Q08438
O00019	S221	Holt et al;UniProt	Q08438
O00019	S223	Holt et al;UniProt	Q08438
O00019	T224	Holt et al;UniProt	Q08438
O00019	S225	Holt et al;UniProt	Q08438
O00019	S229	Holt et al	Q08438
O00019	T234	Holt et al	Q08438
O00019	S264	UniProt	Q08438
O00021	S148	This study	Q08444
O00021	S367	Holt et al	Q08444
O00024	S177	This study	P36025;Q08458
O00025	S133	Holt et al	Q08465
O00025	T135	Holt et al	Q08465
O00025	S136	Holt et al	Q08465
O00025	T138	Holt et al	Q08465
O00026	S167	UniProt	Q08471
O00026	S234	UniProt	Q08471
O00026	S268	Holt et al	Q08471
O00026	S272	Holt et al	Q08471
O00026	S279	Holt et al	Q08471
O00026	S601	UniProt	Q08471
O00028	S69	Holt et al	Q08484
O00028	S87	Holt et al;UniProt	Q08484
O00028	S89	This study;Holt et al	Q08484
O00028	Y90	This study;Holt et al;UniProt	Q08484
O00028	S91	Holt et al;UniProt	Q08484
O00028	S101	Holt et al	Q08484
O00028	S104	Holt et al	Q08484
O00028	S142	This study	Q08484
O00028	S193	UniProt	Q08484
O00028	T194	UniProt	Q08484
O00028	S197	UniProt	Q08484
O00028	S212	Holt et al;UniProt	Q08484
O00028	S213	Holt et al	Q08484
O00028	S214	Holt et al	Q08484
O00028	S215	This study;Holt et al;UniProt	Q08484
O00028	T217	Holt et al	Q08484
O00028	Y218	Holt et al	Q08484
O00028	S250	Holt et al;UniProt	Q08484
O00028	S536	Holt et al	Q08484
O00028	T539	Holt et al;UniProt	Q08484
O00028	T541	Holt et al	Q08484
O00028	S546	Holt et al;UniProt	Q08484
O00028	T548	This study;Holt et al	Q08484
O00028	T549	Holt et al	Q08484
O00028	T555	Holt et al	Q08484
O00029	S559	Holt et al	Q08485
O00029	S560	Holt et al	Q08485
O00029	T570	UniProt	Q08485
O00029	S572	Holt et al	Q08485
O00029	S590	Holt et al	Q08485
O00029	S592	Holt et al	Q08485
O00032	S88	UniProt	Q08491
O00032	S90	UniProt	Q08491
O00032	S235	This study	Q08491
O00033	S13	Holt et al	Q08492
O00033	S16	Holt et al	Q08492
O00033	S18	Holt et al	Q08492
O00033	T21	Holt et al	Q08492
O00033	S39	UniProt	Q08492
O00033	S40	UniProt	Q08492
O00033	S41	UniProt	Q08492
O00033	S45	UniProt	Q08492
O00033	S65	Holt et al;UniProt	Q08492
O00033	T137	This study;Holt et al	Q08492
O00033	S144	This study;Holt et al;UniProt	Q08492
O00034	S407	UniProt	Q08496;Q7LGN4
O00036	S1198	Holt et al	Q06706
O00036	S1202	Holt et al	Q06706
O00036	S1209	Holt et al	Q06706
O00039	S368	Holt et al	Q02813;Q12060
O00039	S384	This study;Holt et al;UniProt	Q02813;Q12060
O00039	S386	This study;Holt et al	Q02813;Q12060
O00039	S387	This study;Holt et al;UniProt	Q02813;Q12060
O00039	T389	This study;UniProt	Q02813;Q12060
O00040	T161	This study	Q07878
O00040	Y425	Holt et al	Q07878
O00040	S436	Holt et al	Q07878
O00040	T438	Holt et al	Q07878
O00040	S443	Holt et al	Q07878
O00040	T449	Holt et al	Q07878
O00040	S450	Holt et al	Q07878
O00040	T961	Holt et al	Q07878
O00040	S1146	Holt et al	Q07878
O00040	Y1156	Holt et al	Q07878
O00040	S1158	Holt et al	Q07878
O00040	S1341	Holt et al	Q07878
O00040	T1347	Holt et al	Q07878
O00040	S1362	Holt et al;UniProt	Q07878
O00040	S1364	This study;Holt et al;UniProt	Q07878
O00040	T1377	Holt et al	Q07878
O00040	T1379	Holt et al;UniProt	Q07878
O00040	S1382	Holt et al;UniProt	Q07878
O00040	T1684	Holt et al	Q07878
O00040	S1715	This study;Holt et al;UniProt	Q07878
O00040	S1721	Holt et al	Q07878
O00040	S1724	Holt et al	Q07878
O00040	S1726	Holt et al;UniProt	Q07878
O00040	S1727	Holt et al;UniProt	Q07878
O00040	S1729	Holt et al;UniProt	Q07878
O00040	S1731	This study;Holt et al;UniProt	Q07878
O00040	T2557	Holt et al	Q07878
O00040	S2561	Holt et al	Q07878
O00040	S2563	Holt et al	Q07878
O00040	S2566	Holt et al	Q07878
O00040	S2567	Holt et al	Q07878
O00040	T2569	Holt et al	Q07878
O00040	S2895	Holt et al	Q07878
O00040	S2899	Holt et al	Q07878
O00041	S8	Holt et al	Q12363
O00041	S9	Holt et al	Q12363
O00041	T10	This study;Holt et al;UniProt	Q12363
O00041	T39	UniProt	Q12363
O00041	S41	Holt et al	Q12363
O00041	S79	UniProt	Q12363
O00041	T107	UniProt	Q12363
O00041	T187	UniProt	Q12363
O00041	S193	UniProt	Q12363
O00041	S200	Holt et al;UniProt	Q12363
O00041	T370	UniProt	Q12363
O00041	T406	Holt et al	Q12363
O00042	S129	Holt et al	P06169;Q07991;Q12682;Q12686;Q12687
O00042	S133	Holt et al	P06169;Q07991;Q12682;Q12686;Q12687
O00042	T144	Holt et al	P06169;Q07991;Q12682;Q12686;Q12687
O00042	S223	Holt et al;UniProt	P06169;Q07991;Q12682;Q12686;Q12687
O00042	T266	UniProt	P06169;Q07991;Q12682;Q12686;Q12687
O00042	T320	UniProt	P06169;Q07991;Q12682;Q12686;Q12687
O00042	T335	Holt et al	P06169;Q07991;Q12682;Q12686;Q12687
O00042	T336	Holt et al	P06169;Q07991;Q12682;Q12686;Q12687
O00042	T353	Holt et al;UniProt	P06169;Q07991;Q12682;Q12686;Q12687
O00042	S362	Holt et al;UniProt	P06169;Q07991;Q12682;Q12686;Q12687
O00042	T363	UniProt	P06169;Q07991;Q12682;Q12686;Q12687
O00042	T509	UniProt	P06169;Q07991;Q12682;Q12686;Q12687
O00042	T514	Holt et al;UniProt	P06169;Q07991;Q12682;Q12686;Q12687
O00042	T515	Holt et al	P06169;Q07991;Q12682;Q12686;Q12687
O00042	T522	Holt et al	P06169;Q07991;Q12682;Q12686;Q12687
O00042	S526	Holt et al;UniProt	P06169;Q07991;Q12682;Q12686;Q12687
O00064	S109	This study	P87340;Q04176;Q92317
O00064	S112	This study;Holt et al;UniProt	P87340;Q04176;Q92317
O00064	S135	This study;Holt et al;UniProt	P87340;Q04176;Q92317
O00064	S137	Holt et al;UniProt	P87340;Q04176;Q92317
O00064	S142	This study;Holt et al;UniProt	P87340;Q04176;Q92317
O00064	S145	This study;Holt et al;UniProt	P87340;Q04176;Q92317
O00064	S146	Holt et al;UniProt	P87340;Q04176;Q92317
O11852	T44	Holt et al	P26781
O11852	T47	Holt et al	P26781
O11852	T74	UniProt	P26781
O11855	S244	This study;UniProt	P50091;Q6Q597
O11855	S260	Holt et al	P50091;Q6Q597
O11855	S264	Holt et al	P50091;Q6Q597
O13292	S26	Holt et al	Q03071
O13292	T28	Holt et al	Q03071
O13297	S15	This study;Holt et al;UniProt	Q12197
O13297	S121	UniProt	Q12197
O13297	S124	This study;Holt et al;UniProt	Q12197
O13297	S144	Holt et al;UniProt	Q12197
O13297	S149	Holt et al	Q12197
O13297	S151	Holt et al	Q12197
O13297	S352	This study	Q12197
O13297	Y354	This study	Q12197
O13329	S16	Holt et al	Q04587
O13329	S519	UniProt	Q04587
O13329	T528	Holt et al	Q04587
O13329	S540	Holt et al	Q04587
O13329	S542	Holt et al	Q04587
O13450	S15	This study	P41832
O13450	S17	This study	P41832
O13450	S38	Holt et al	P41832
O13450	T40	Holt et al	P41832
O13450	T44	Holt et al	P41832
O13450	S59	Holt et al	P41832
O13450	S258	Holt et al	P41832
O13450	S260	Holt et al	P41832
O13450	S261	Holt et al	P41832
O13450	S272	Holt et al;UniProt	P41832
O13450	T286	Holt et al	P41832
O13450	S311	This study;Holt et al;UniProt	P41832
O13450	T324	Holt et al	P41832
O13450	S325	This study;Holt et al;UniProt	P41832
O13450	S327	This study;Holt et al	P41832
O13450	T328	This study;Holt et al;UniProt	P41832
O13450	S944	Holt et al	P41832
O13450	S1076	Holt et al;UniProt	P41832
O13450	S1079	Holt et al;UniProt	P41832
O13450	S1082	Holt et al	P41832
O13450	S1083	Holt et al	P41832
O13450	S1085	Holt et al;UniProt	P41832
O13450	S1089	Holt et al	P41832
O13450	S1141	UniProt	P41832
O13450	S1170	This study;Holt et al;UniProt	P41832
O13450	S1175	UniProt	P41832
O13450	T1302	UniProt	P41832
O13450	S1338	UniProt	P41832
O13450	S1344	UniProt	P41832
O13450	S1562	This study	P41832
O13450	T1873	UniProt	P41832
O13450	T1877	UniProt	P41832
O13450	S1884	This study	P41832
O13450	S1889	This study;Holt et al;UniProt	P41832
O13450	S1891	This study;Holt et al	P41832
O13450	T1893	Holt et al	P41832
O13450	S1894	Holt et al	P41832
O13450	T1918	Holt et al	P41832
O13450	S1924	Holt et al	P41832
O13450	S1945	This study	P41832
O13450	T1946	This study	P41832
O13516	S22	UniProt
O13516	S184	This study
O13527	T914	Holt et al
O13527	S936	Holt et al;UniProt
O13527	S942	Holt et al;UniProt
O13527	S956	Holt et al;UniProt
O13527	S960	Holt et al;UniProt
O13527	T962	Holt et al;UniProt
O13527	S964	Holt et al;UniProt
O13527	T965	Holt et al;UniProt
O13527	S968	Holt et al
O13527	T969	Holt et al
O13527	S993	Holt et al;UniProt
O13527	S1004	Holt et al
O13527	S1005	Holt et al;UniProt
O13527	T1006	Holt et al;UniProt
O13527	S1010	Holt et al
O13527	S1032	Holt et al
O13527	S1034	Holt et al
O13527	T1036	Holt et al
O13527	S1039	Holt et al
O13527	S1045	Holt et al
O13527	S1051	Holt et al;UniProt
O13527	S1053	Holt et al;UniProt
O13527	Y1054	Holt et al
O13527	S1055	Holt et al;UniProt
O13527	T1059	Holt et al
O13527	T1062	Holt et al
O13527	S1067	Holt et al
O13527	S1081	Holt et al;UniProt
O13527	T1085	Holt et al;UniProt
O13527	S1093	Holt et al;UniProt
O13527	S1095	Holt et al;UniProt
O13527	S1099	Holt et al
O13527	S1105	Holt et al
O13527	S1106	Holt et al
O13527	S1140	UniProt
O13527	S1156	Holt et al;UniProt
O13527	T1159	Holt et al
O13527	S1161	Holt et al;UniProt
O13527	S1162	Holt et al;UniProt
O13527	T1173	Holt et al
O13527	S1181	Holt et al;UniProt
O13527	S1387	Holt et al
O13527	Y1392	Holt et al
O13528	S3	Holt et al
O13528	S7	Holt et al
O13528	S10	Holt et al;UniProt
O13528	S16	UniProt
O13528	S20	UniProt
O13528	T22	UniProt
O13528	S23	UniProt
O13528	T28	Holt et al;UniProt
O13528	S36	Holt et al;UniProt
O13528	S38	Holt et al
O13528	T40	Holt et al
O13528	S47	Holt et al
O13528	S71	UniProt
O13528	S79	UniProt
O13528	S145	UniProt
O13528	S160	UniProt
O13528	S177	Holt et al;UniProt
O13528	S280	UniProt
O13528	S353	UniProt
O13528	S371	UniProt
O13528	S373	UniProt
O13528	T375	UniProt
O13528	S404	Holt et al
O13528	T405	Holt et al;UniProt
O13528	S406	Holt et al;UniProt
O13528	S409	Holt et al;UniProt
O13528	S411	Holt et al;UniProt
O13528	T412	Holt et al;UniProt
O13528	S416	Holt et al;UniProt
O13528	S418	Holt et al;UniProt
O13528	S420	Holt et al
O13528	T421	Holt et al;UniProt
O13528	T422	Holt et al;UniProt
O13535	S13	UniProt
O13539	S249	UniProt
O13547	S9	This study
O13547	S17	This study
O13547	S114	Holt et al
O13547	S115	Holt et al
O13547	S119	Holt et al
O13547	S126	Holt et al
O13547	S130	Holt et al
O13547	S144	Holt et al
O13549	T5	Holt et al
O13549	Y9	Holt et al
O13559	S812	This study
O13559	S816	This study
O13559	S818	This study
O13563	S132	Holt et al;UniProt
O13563	S133	This study;Holt et al;UniProt
O13563	S135	This study;Holt et al;UniProt
O13563	S140	This study;Holt et al;UniProt
O13569	T36	Holt et al
O13569	S38	Holt et al
O13569	S46	Holt et al
O13575	S3	This study
O13575	S12	Holt et al
O13575	S15	Holt et al
O13592	S224	UniProt	P19158;Q08239
O13592	S433	Holt et al	P19158;Q08239
O13592	S519	Holt et al	P19158;Q08239
O13592	S531	Holt et al	P19158;Q08239
O13592	T534	Holt et al	P19158;Q08239
O13592	Y538	Holt et al	P19158;Q08239
O13592	T539	Holt et al	P19158;Q08239
O13592	S544	Holt et al	P19158;Q08239
O13592	S547	Holt et al	P19158;Q08239
O13592	T629	Holt et al	P19158;Q08239
O13592	S631	Holt et al;UniProt	P19158;Q08239
O13592	T635	Holt et al	P19158;Q08239
O13592	S870	Holt et al	P19158;Q08239
O13592	S871	Holt et al;UniProt	P19158;Q08239
O13592	S880	Holt et al	P19158;Q08239
O13592	T885	Holt et al	P19158;Q08239
O13592	S924	UniProt	P19158;Q08239
O13592	S928	This study;Holt et al;UniProt	P19158;Q08239
O13592	S934	This study;UniProt	P19158;Q08239
O13592	T964	This study	P19158;Q08239
O13592	T966	This study	P19158;Q08239
O13592	S967	This study	P19158;Q08239
O13592	S995	UniProt	P19158;Q08239
O13592	T996	UniProt	P19158;Q08239
O13592	S1018	This study;Holt et al;UniProt	P19158;Q08239
O13592	S1021	Holt et al	P19158;Q08239
O13592	S1028	Holt et al	P19158;Q08239
O13592	T1029	Holt et al	P19158;Q08239
O13592	T2199	This study	P19158;Q08239
O13592	S2202	This study	P19158;Q08239
O13592	T2316	This study;Holt et al	P19158;Q08239
O14409	S966	UniProt	P89105;Q07332;Q08292
O14409	S974	Holt et al;UniProt	P89105;Q07332;Q08292
O14409	S977	Holt et al;UniProt	P89105;Q07332;Q08292
O14409	T1013	Holt et al	P89105;Q07332;Q08292
O14409	S1015	This study;Holt et al;UniProt	P89105;Q07332;Q08292
O14409	S1017	This study;Holt et al;UniProt	P89105;Q07332;Q08292
O14409	S1046	This study	P89105;Q07332;Q08292
O14409	S1054	This study	P89105;Q07332;Q08292
O14455	S79	UniProt
O14467	T108	UniProt	Q7LGJ8;Q86ZS7
O14467	S143	This study;Holt et al;UniProt	Q7LGJ8;Q86ZS7
O14468	T19	Holt et al
O14468	S20	This study;Holt et al
O14468	T22	This study
O14468	S24	This study;Holt et al
O14468	T29	Holt et al
O42823	S1358	Holt et al	P32874
O42823	T1361	Holt et al	P32874
O42823	Y1362	Holt et al	P32874
O42823	S1364	Holt et al	P32874
O42823	S1898	Holt et al	P32874
O42823	T2118	This study	P32874
O42831	S54	UniProt
O42831	S74	UniProt
O43137	S9	Holt et al
O43137	T10	Holt et al;UniProt
O43137	T13	Holt et al;UniProt
O43137	S15	Holt et al;UniProt
O43137	T16	Holt et al;UniProt
O43137	S18	Holt et al;UniProt
O43137	S22	Holt et al
O43137	T28	Holt et al
O43137	S52	This study
O60212	S773	UniProt	P28273
O60212	S930	Holt et al;UniProt	P28273
O60212	S1077	UniProt	P28273
O74301	S16	UniProt	P17255;Q9Y7W5
O74301	T131	This study;Holt et al;UniProt	P17255;Q9Y7W5
O74301	S166	UniProt	P17255;Q9Y7W5
O74301	S346	Holt et al	P17255;Q9Y7W5
O74301	S376	UniProt	P17255;Q9Y7W5
O74301	S448	Holt et al;UniProt	P17255;Q9Y7W5
O74301	T592	Holt et al	P17255;Q9Y7W5
O74301	T770	Holt et al	P17255;Q9Y7W5
O74301	T771	UniProt	P17255;Q9Y7W5
O74301	S777	UniProt	P17255;Q9Y7W5
O74301	S845	UniProt	P17255;Q9Y7W5
O74301	S858	Holt et al;UniProt	P17255;Q9Y7W5
O74301	S928	UniProt	P17255;Q9Y7W5
O93808	T45	UniProt	Q06625
O93808	Y848	Holt et al	Q06625
O93815	S19	Holt et al	P16521;Q06558
O93815	S266	Holt et al	P16521;Q06558
O93815	S642	This study;Holt et al;UniProt	P16521;Q06558
O93815	T644	This study;Holt et al;UniProt	P16521;Q06558
O93815	Y735	Holt et al	P16521;Q06558
O93815	T751	Holt et al	P16521;Q06558
O93815	S753	Holt et al	P16521;Q06558
O93815	Y755	Holt et al	P16521;Q06558
O93815	S864	Holt et al	P16521;Q06558
O93815	T972	Holt et al;UniProt	P16521;Q06558
O93815	S974	Holt et al	P16521;Q06558
O93815	S980	Holt et al	P16521;Q06558
O93815	S1015	This study;Holt et al;UniProt	P16521;Q06558
O93815	S1016	Holt et al;UniProt	P16521;Q06558
O93815	Y1037	This study;Holt et al;UniProt	P16521;Q06558
O93815	S1039	This study;Holt et al;UniProt	P16521;Q06558
O93815	S1040	This study;Holt et al;UniProt	P16521;Q06558
O93938	S13	This study	Q12258;Q12302;Q9C411
O93938	T18	This study	Q12258;Q12302;Q9C411
O93974	T159	UniProt	P25570;P25578;P87011
O94087	S291	Holt et al	P24088;P24089;Q53WX0;Q99313
O94087	T1215	Holt et al	P24088;P24089;Q53WX0;Q99313
O94087	S1226	This study;Holt et al	P24088;P24089;Q53WX0;Q99313
O94087	S1230	This study;Holt et al	P24088;P24089;Q53WX0;Q99313
O94087	S1232	This study;Holt et al	P24088;P24089;Q53WX0;Q99313
O94087	S1233	Holt et al	P24088;P24089;Q53WX0;Q99313
O94087	S1429	Holt et al	P24088;P24089;Q53WX0;Q99313
O94148	S6	Holt et al;UniProt	Q03129;Q12050;Q7LI57
O94148	S8	Holt et al	Q03129;Q12050;Q7LI57
O94148	T12	This study	Q03129;Q12050;Q7LI57
O94148	S112	UniProt	Q03129;Q12050;Q7LI57
P00330	S15	This study;UniProt
P00330	S213	UniProt
P00330	T223	UniProt
P00330	S279	Holt et al
P00330	S288	This study
P00330	S290	This study;UniProt
P00330	S316	This study;Holt et al;UniProt
P00330	S324	Holt et al
P00330	T325	Holt et al;UniProt
P00331	S288	This study;Holt et al;UniProt
P00331	S290	This study;Holt et al;UniProt
P00331	S294	Holt et al;UniProt
P00331	Y295	Holt et al
P00331	T302	UniProt
P00331	S316	This study;Holt et al;UniProt
P00358	S49	UniProt
P00358	T50	UniProt
P00358	Y54	UniProt
P00358	S59	UniProt
P00358	S149	UniProt
P00358	S201	This study;UniProt
P00358	S207	This study
P00358	T209	This study
P00358	T227	This study
P00358	S310	UniProt
P00358	S319	UniProt
P00358	T320	UniProt
P00359	S22	UniProt	Q6Q5P9
P00359	S59	Holt et al	Q6Q5P9
P00359	S88	Holt et al	Q6Q5P9
P00359	S123	UniProt	Q6Q5P9
P00359	S124	Holt et al;UniProt	Q6Q5P9
P00359	T125	Holt et al;UniProt	Q6Q5P9
P00359	S146	Holt et al	Q6Q5P9
P00359	S149	Holt et al;UniProt	Q6Q5P9
P00359	T151	Holt et al;UniProt	Q6Q5P9
P00359	T152	Holt et al;UniProt	Q6Q5P9
P00359	T175	UniProt	Q6Q5P9
P00359	S178	Holt et al;UniProt	Q6Q5P9
P00359	T182	UniProt	Q6Q5P9
P00359	T185	Holt et al	Q6Q5P9
P00359	S190	Holt et al;UniProt	Q6Q5P9
P00359	T199	Holt et al;UniProt	Q6Q5P9
P00359	S201	This study;Holt et al;UniProt	Q6Q5P9
P00359	S207	This study;Holt et al;UniProt	Q6Q5P9
P00359	S208	Holt et al;UniProt	Q6Q5P9
P00359	T209	This study;Holt et al;UniProt	Q6Q5P9
P00359	T227	This study;Holt et al;UniProt	Q6Q5P9
P00359	T235	UniProt	Q6Q5P9
P00359	S239	UniProt	Q6Q5P9
P00359	T252	UniProt	Q6Q5P9
P00359	S302	UniProt	Q6Q5P9
P00359	S310	Holt et al;UniProt	Q6Q5P9
P00359	Y312	Holt et al;UniProt	Q6Q5P9
P00359	S319	Holt et al	Q6Q5P9
P00359	T320	Holt et al	Q6Q5P9
P00360	Y43	UniProt
P00360	S87	Holt et al
P00360	S124	UniProt
P00360	S125	UniProt
P00360	S149	UniProt
P00360	T182	UniProt
P00360	T199	UniProt
P00360	S201	This study;UniProt
P00360	S207	This study;UniProt
P00360	S208	UniProt
P00360	T209	This study
P00360	T227	This study
P00360	S291	UniProt
P00360	S310	UniProt
P00431	Y220	UniProt	Q6Q5M9
P00445	S15	Holt et al;UniProt	Q68HB2
P00445	S24	This study;Holt et al;UniProt	Q68HB2
P00445	S26	This study;Holt et al;UniProt	Q68HB2
P00445	T29	This study	Q68HB2
P00445	T30	This study;Holt et al	Q68HB2
P00445	S32	This study	Q68HB2
P00445	Y33	This study	Q68HB2
P00445	S39	This study;Holt et al;UniProt	Q68HB2
P00445	S99	This study;Holt et al;UniProt	Q68HB2
P00445	S103	This study;Holt et al;UniProt	Q68HB2
P00445	S112	Holt et al;UniProt	Q68HB2
P00445	S117	Holt et al;UniProt	Q68HB2
P00445	T132	Holt et al;UniProt	Q68HB2
P00445	S135	Holt et al	Q68HB2
P00445	T138	Holt et al	Q68HB2
P00447	T147	UniProt
P00447	T149	UniProt
P00498	S193	Holt et al
P00498	Y195	Holt et al
P00546	T18	Holt et al
P00546	Y19	This study;Holt et al;UniProt
P00546	Y23	Holt et al
P00546	Y168	Holt et al
P00546	T169	Holt et al;UniProt
P00549	T8	Holt et al;UniProt	Q2VQG5
P00549	S9	This study;Holt et al;UniProt	Q2VQG5
P00549	S16	Holt et al;UniProt	Q2VQG5
P00549	T21	UniProt	Q2VQG5
P00549	S22	Holt et al;UniProt	Q2VQG5
P00549	T26	Holt et al;UniProt	Q2VQG5
P00549	T31	Holt et al	Q2VQG5
P00549	T36	Holt et al	Q2VQG5
P00549	S53	Holt et al;UniProt	Q2VQG5
P00549	S56	Holt et al;UniProt	Q2VQG5
P00549	S70	Holt et al	Q2VQG5
P00549	T92	Holt et al	Q2VQG5
P00549	T184	Holt et al	Q2VQG5
P00549	S192	Holt et al	Q2VQG5
P00549	S213	UniProt	Q2VQG5
P00549	S316	Holt et al	Q2VQG5
P00549	S332	UniProt	Q2VQG5
P00549	T372	UniProt	Q2VQG5
P00549	S402	UniProt	Q2VQG5
P00549	T403	UniProt	Q2VQG5
P00549	T407	Holt et al;UniProt	Q2VQG5
P00549	S450	This study;Holt et al;UniProt	Q2VQG5
P00549	T478	Holt et al;UniProt	Q2VQG5
P00549	Y479	Holt et al;UniProt	Q2VQG5
P00549	S492	Holt et al	Q2VQG5
P00549	T494	Holt et al	Q2VQG5
P00549	S498	UniProt	Q2VQG5
P00549	T499	Holt et al	Q2VQG5
P00560	S5	UniProt
P00560	S8	Holt et al;UniProt
P00560	S36	UniProt
P00560	S76	Holt et al;UniProt
P00560	S86	This study;Holt et al
P00560	T93	UniProt
P00560	S110	Holt et al;UniProt
P00560	S114	Holt et al;UniProt
P00560	S130	UniProt
P00560	S153	Holt et al
P00560	S154	Holt et al;UniProt
P00560	S172	Holt et al
P00560	S173	Holt et al
P00560	T203	UniProt
P00560	T241	UniProt
P00560	T298	Holt et al
P00560	T300	Holt et al
P00560	S318	Holt et al
P00560	T331	Holt et al;UniProt
P00560	S360	Holt et al
P00560	S361	Holt et al
P00560	T366	Holt et al
P00560	T376	UniProt
P00560	S388	Holt et al
P00560	S391	Holt et al;UniProt
P00560	T392	Holt et al;UniProt
P00560	S397	UniProt
P00560	S413	Holt et al;UniProt
P00729	T499	Holt et al
P00729	Y500	Holt et al
P00729	S520	Holt et al
P00812	S16	Holt et al
P00812	S75	Holt et al
P00812	T76	UniProt
P00812	T77	Holt et al;UniProt
P00812	S80	Holt et al;UniProt
P00812	S81	Holt et al
P00812	T270	UniProt
P00815	T265	UniProt
P00817	T61	UniProt
P00817	T65	UniProt
P00817	T247	UniProt
P00817	T251	UniProt
P00817	T253	UniProt
P00817	Y254	Holt et al
P00817	S255	UniProt
P00817	S266	This study;Holt et al;UniProt
P00817	S286	UniProt
P00830	T112	UniProt
P00830	T237	UniProt
P00830	S373	UniProt
P00899	S81	Holt et al;UniProt
P00899	T223	UniProt
P00924	S10	UniProt
P00924	S14	UniProt
P00924	S33	Holt et al
P00924	S37	Holt et al;UniProt
P00924	S40	UniProt
P00924	T41	Holt et al;UniProt
P00924	S96	Holt et al;UniProt
P00924	S104	Holt et al;UniProt
P00924	S119	UniProt
P00924	S143	UniProt
P00924	S188	This study;Holt et al;UniProt
P00924	Y191	Holt et al
P00924	S196	Holt et al
P00924	S250	This study;Holt et al
P00924	S251	Holt et al
P00924	S271	Holt et al
P00924	T324	UniProt
P00924	S404	UniProt
P00925	S10	UniProt	P99013
P00925	S40	UniProt	P99013
P00925	S96	Holt et al	P99013
P00925	T100	Holt et al	P99013
P00925	S138	Holt et al	P99013
P00925	S188	This study;UniProt	P99013
P00925	S205	UniProt	P99013
P00925	T221	UniProt	P99013
P00925	S250	This study	P99013
P00925	S268	Holt et al	P99013
P00925	T313	Holt et al	P99013
P00925	T324	UniProt	P99013
P00925	T326	UniProt	P99013
P00925	S373	UniProt	P99013
P00931	S168	This study
P00931	S224	Holt et al
P00931	S540	UniProt
P00931	S683	UniProt
P00937	S2	UniProt
P00937	S211	UniProt
P00937	S380	Holt et al
P00937	Y381	Holt et al
P00937	S395	Holt et al
P00937	S444	UniProt
P00942	T4	Holt et al
P00942	S19	Holt et al
P00942	S71	This study;Holt et al;UniProt
P00942	S96	UniProt
P00942	S100	This study;UniProt
P00942	Y101	Holt et al
P00942	S211	This study;Holt et al;UniProt
P00942	S215	This study;Holt et al;UniProt
P00942	S235	Holt et al
P00950	S12	UniProt	Q02117
P00950	Y49	Holt et al	Q02117
P00950	T55	Holt et al	Q02117
P00950	S116	This study;Holt et al;UniProt	Q02117
P00950	S127	Holt et al;UniProt	Q02117
P00950	S128	Holt et al;UniProt	Q02117
P00950	S131	Holt et al;UniProt	Q02117
P00950	T176	Holt et al	Q02117
P00950	S185	Holt et al;UniProt	Q02117
P00950	S197	Holt et al;UniProt	Q02117
P00958	S373	UniProt
P00958	S394	Holt et al
P00958	S407	Holt et al
P01094	S15	This study;UniProt
P01095	T74	This study;Holt et al;UniProt
P01097	S35	This study
P01098	S24	UniProt
P01119	S198	Holt et al;UniProt
P01119	S199	Holt et al;UniProt
P01119	T201	Holt et al;UniProt
P01119	S211	Holt et al
P01119	Y212	Holt et al
P01119	T219	UniProt
P01120	S198	UniProt	Q45U01
P01120	S202	UniProt	Q45U01
P01120	S207	UniProt	Q45U01
P01120	S214	Holt et al;UniProt	Q45U01
P01120	S224	This study;Holt et al;UniProt	Q45U01
P01120	S225	This study;Holt et al;UniProt	Q45U01
P01120	T226	Holt et al;UniProt	Q45U01
P01120	T227	Holt et al	Q45U01
P01120	S235	Holt et al;UniProt	Q45U01
P01120	S238	Holt et al;UniProt	Q45U01
P01120	T240	Holt et al;UniProt	Q45U01
P01120	S262	Holt et al	Q45U01
P01120	S273	Holt et al	Q45U01
P01120	T276	Holt et al	Q45U01
P01123	S17	UniProt
P01123	S172	This study;Holt et al;UniProt
P01123	S174	This study;Holt et al;UniProt
P02293	T40	This study
P02293	S42	This study
P02293	S43	This study
P02293	Y44	This study
P02294	T40	This study;UniProt
P02294	S42	This study;UniProt
P02294	S43	This study
P02294	Y44	This study
P02294	S62	Holt et al
P02309	S48	This study;Holt et al;UniProt
P02309	S61	This study;Holt et al;UniProt
P02309	S65	This study;Holt et al;UniProt
P02365	S148	Holt et al	P05751;Q02894
P02365	T163	UniProt	P05751;Q02894
P02365	T180	UniProt	P05751;Q02894
P02365	S232	Holt et al;UniProt	P05751;Q02894
P02365	S233	Holt et al;UniProt	P05751;Q02894
P02380	S21	UniProt	P0C0X0
P02380	S37	Holt et al;UniProt	P0C0X0
P02400	S29	UniProt
P02400	S44	Holt et al
P02400	S45	Holt et al
P02400	T65	Holt et al
P02400	T68	Holt et al
P02400	S72	Holt et al
P02400	S73	Holt et al;UniProt
P02400	S100	This study;Holt et al;UniProt
P02407	S70	UniProt
P02407	S89	This study
P02407	S94	This study
P02407	S96	This study
P02407	S125	UniProt
P02557	S278	UniProt
P02557	S280	UniProt
P02579	S199	Holt et al;UniProt	P60010;Q9P3X6;Q9P3X7
P02579	S201	UniProt	P60010;Q9P3X6;Q9P3X7
P02579	S239	Holt et al	P60010;Q9P3X6;Q9P3X7
P02579	Y294	This study	P60010;Q9P3X6;Q9P3X7
P02579	S323	UniProt	P60010;Q9P3X6;Q9P3X7
P02579	S324	Holt et al;UniProt	P60010;Q9P3X6;Q9P3X7
P02829	S282	This study
P02829	S297	This study
P02829	T533	This study
P02829	Y547	This study
P02829	T551	This study
P02829	T612	This study
P02829	S657	UniProt
P02829	S663	UniProt
P02992	S100	UniProt
P02992	T101	UniProt
P02992	S258	UniProt
P02992	T296	UniProt
P02994	S6	UniProt	Q7Z7U8;Q7Z8Q8;Q7Z8Q9
P02994	S18	UniProt	Q7Z7U8;Q7Z8Q8;Q7Z8Q9
P02994	T22	Holt et al	Q7Z7U8;Q7Z8Q8;Q7Z8Q9
P02994	S53	UniProt	Q7Z7U8;Q7Z8Q8;Q7Z8Q9
P02994	T72	UniProt	Q7Z7U8;Q7Z8Q8;Q7Z8Q9
P02994	S163	Holt et al;UniProt	Q7Z7U8;Q7Z8Q8;Q7Z8Q9
P02994	S173	Holt et al	Q7Z7U8;Q7Z8Q8;Q7Z8Q9
P02994	T240	Holt et al	Q7Z7U8;Q7Z8Q8;Q7Z8Q9
P02994	T259	Holt et al;UniProt	Q7Z7U8;Q7Z8Q8;Q7Z8Q9
P02994	S289	Holt et al	Q7Z7U8;Q7Z8Q8;Q7Z8Q9
P02994	Y355	UniProt	Q7Z7U8;Q7Z8Q8;Q7Z8Q9
P02994	S356	UniProt	Q7Z7U8;Q7Z8Q8;Q7Z8Q9
P02994	S394	Holt et al;UniProt	Q7Z7U8;Q7Z8Q8;Q7Z8Q9
P02994	S414	UniProt	Q7Z7U8;Q7Z8Q8;Q7Z8Q9
P02994	T430	Holt et al;UniProt	Q7Z7U8;Q7Z8Q8;Q7Z8Q9
P02994	S438	Holt et al	Q7Z7U8;Q7Z8Q8;Q7Z8Q9
P03068	S17	UniProt	P03069;Q70D88;Q70D91;Q70D96;Q70D99;Q70DA0;Q96UT3
P03068	T61	Holt et al	P03069;Q70D88;Q70D91;Q70D96;Q70D99;Q70DA0;Q96UT3
P03068	T165	UniProt	P03069;Q70D88;Q70D91;Q70D96;Q70D99;Q70DA0;Q96UT3
P03068	S218	UniProt	P03069;Q70D88;Q70D91;Q70D96;Q70D99;Q70DA0;Q96UT3
P03873	T206	This study	Q9T2W1;Q9ZZW8
P03873	S414	This study	Q9T2W1;Q9ZZW8
P03876	Y522	UniProt	Q9ZZX4
P03962	T219	UniProt
P03962	S228	UniProt
P04046	S488	UniProt
P04050	T621	UniProt	Q12364;Q92315
P04050	Y933	This study	Q12364;Q92315
P04050	T1460	This study	Q12364;Q92315
P04050	T1471	This study;UniProt	Q12364;Q92315
P04050	Y1473	UniProt	Q12364;Q92315
P04076	S27	UniProt
P04076	T120	This study
P04076	T443	UniProt
P04147	S63	UniProt
P04147	S125	This study;Holt et al;UniProt
P04147	S249	UniProt
P04147	S332	Holt et al
P04147	S405	Holt et al;UniProt
P04147	S565	Holt et al
P04173	T54	This study
P04173	S66	This study
P04173	S290	UniProt
P04385	T2	This study
P04385	S4	This study
P04385	S6	This study;Holt et al
P04385	S16	This study;Holt et al
P04385	S17	This study;Holt et al
P04385	S31	Holt et al
P04385	S38	Holt et al
P04385	Y40	Holt et al
P04385	S90	This study
P04385	T92	This study
P04385	S136	Holt et al
P04385	T241	Holt et al
P04385	S325	This study
P04385	T326	This study;Holt et al
P04385	S334	Holt et al
P04385	S349	UniProt
P04385	T379	This study
P04385	T380	This study
P04385	S381	This study;Holt et al
P04385	S399	Holt et al
P04385	S436	This study
P04385	S444	This study
P04385	S457	This study
P04386	Y694	Holt et al
P04386	S696	Holt et al
P04386	S699	Holt et al
P04386	S703	Holt et al
P04386	S709	This study
P04386	S712	This study;UniProt
P04387	S7	Holt et al
P04387	S8	Holt et al
P04387	S10	Holt et al
P04387	T11	Holt et al
P04397	S184	Holt et al
P04397	Y231	This study
P04397	Y237	Holt et al
P04397	T243	This study;Holt et al
P04397	S340	This study
P04397	S365	Holt et al
P04397	S459	Holt et al
P04397	S460	Holt et al
P04397	S463	Holt et al
P04397	S562	Holt et al
P04397	T582	Holt et al
P04398	S22	This study	P08431
P04398	S27	This study;Holt et al	P08431
P04398	S73	This study	P08431
P04398	S96	This study	P08431
P04451	S42	Holt et al
P04451	S44	Holt et al
P04451	S112	UniProt
P04456	S29	This study;UniProt
P04456	T31	This study
P04456	S59	UniProt
P04649	S24	UniProt	P0C2H9;Q3E7B8
P04786	S14	This study;Holt et al;UniProt
P04786	S15	This study;Holt et al;UniProt
P04786	S24	Holt et al;UniProt
P04786	Y47	This study;Holt et al
P04786	S49	This study;Holt et al;UniProt
P04786	S54	This study;UniProt
P04786	S76	Holt et al;UniProt
P04801	S188	Holt et al
P04801	S195	Holt et al;UniProt
P04801	T199	UniProt
P04801	S201	Holt et al;UniProt
P04801	S289	This study;Holt et al;UniProt
P04801	Y291	UniProt
P04801	T297	Holt et al
P04801	T381	UniProt
P04801	S453	Holt et al;UniProt
P04801	S457	Holt et al;UniProt
P04801	T460	UniProt
P04801	S605	UniProt
P04801	Y656	Holt et al
P04801	T665	Holt et al
P04802	S14	This study;Holt et al;UniProt
P04802	T243	UniProt
P04802	S284	Holt et al
P04802	S285	Holt et al
P04802	S301	This study;Holt et al;UniProt
P04802	S502	Holt et al;UniProt
P04802	S546	Holt et al;UniProt
P04806	S15	This study;Holt et al;UniProt
P04806	T90	This study
P04806	T156	This study
P04806	S158	This study;UniProt
P04806	Y159	This study;Holt et al
P04806	S245	UniProt
P04806	S260	Holt et al
P04806	S262	UniProt
P04806	Y270	Holt et al
P04806	S272	UniProt
P04806	S293	This study;Holt et al;UniProt
P04806	T361	This study
P04806	S419	This study;Holt et al
P04807	S15	This study;Holt et al;UniProt	Q05838
P04807	T35	Holt et al	Q05838
P04807	T38	UniProt	Q05838
P04807	S50	Holt et al	Q05838
P04807	S158	UniProt	Q05838
P04807	S245	Holt et al;UniProt	Q05838
P04807	S272	UniProt	Q05838
P04807	S396	UniProt	Q05838
P04807	S419	Holt et al;UniProt	Q05838
P04817	S38	This study;Holt et al;UniProt
P04817	S66	This study
P04819	S58	UniProt	Q12736
P04819	S75	Holt et al;UniProt	Q12736
P04819	S119	Holt et al	Q12736
P04819	S123	Holt et al	Q12736
P04819	T537	Holt et al	Q12736
P04819	T548	Holt et al	Q12736
P04821	S150	Holt et al
P04821	S151	This study;Holt et al;UniProt
P04821	S154	This study;Holt et al;UniProt
P04821	S158	Holt et al
P04821	S222	UniProt
P04821	S238	Holt et al
P04821	S421	This study
P04821	S423	UniProt
P04821	T569	Holt et al
P04821	S580	Holt et al
P04821	S590	Holt et al
P04821	S596	Holt et al;UniProt
P04821	T597	Holt et al
P04821	S598	Holt et al
P04821	T599	Holt et al
P04821	T600	Holt et al
P04821	T604	Holt et al
P04821	S608	Holt et al
P04821	S609	Holt et al
P04821	S611	Holt et al
P04821	T612	Holt et al
P04821	S629	Holt et al
P04821	S632	Holt et al
P04821	T635	Holt et al;UniProt
P04821	T638	Holt et al
P04821	S639	Holt et al;UniProt
P04821	S643	Holt et al
P04821	S649	Holt et al;UniProt
P04821	S651	UniProt
P04821	T738	Holt et al
P04821	S740	Holt et al
P04821	S741	Holt et al
P04821	S742	Holt et al
P04821	S745	Holt et al
P04821	S746	Holt et al
P04821	S768	UniProt
P04821	T770	Holt et al
P04821	S772	Holt et al
P04821	S1276	Holt et al
P04821	S1281	Holt et al
P04821	S1282	Holt et al
P04821	S1283	Holt et al
P04821	S1284	Holt et al
P04821	S1288	Holt et al
P04838	S57	This study;Holt et al;UniProt	P61864;Q6LA96
P04840	S2	UniProt
P04840	T103	This study;Holt et al;UniProt
P04840	S109	Holt et al;UniProt
P04840	T117	UniProt
P04911	S129	This study;UniProt
P04912	S129	UniProt
P05030	S52	UniProt
P05030	S61	UniProt
P05030	T175	Holt et al
P05030	T261	UniProt
P05030	T267	UniProt
P05030	T647	Holt et al
P05030	S899	Holt et al;UniProt
P05030	S911	This study;Holt et al;UniProt
P05030	T912	This study;Holt et al;UniProt
P05030	T918	Holt et al;UniProt
P05066	Y197	Holt et al
P05066	Y203	Holt et al
P05085	S177	UniProt
P05316	S6	UniProt
P05316	S622	UniProt
P05317	S34	UniProt
P05317	S68	Holt et al
P05317	T133	Holt et al
P05317	S285	This study;Holt et al
P05317	S302	This study;Holt et al;UniProt
P05318	S96	This study;Holt et al;UniProt
P05319	T16	UniProt
P05319	S39	UniProt
P05319	S40	Holt et al
P05319	S43	This study;Holt et al
P05319	S49	This study;Holt et al;UniProt
P05319	S71	Holt et al
P05319	S79	This study;Holt et al;UniProt
P05319	S96	This study;Holt et al;UniProt
P05373	S254	UniProt
P05374	S325	Holt et al
P05374	S582	UniProt
P05374	T734	This study
P05420	T202	This study	P05453
P05420	S221	UniProt	P05453
P05420	S571	This study;UniProt	P05453
P05626	T18	Holt et al	Q02830
P05626	S28	Holt et al	Q02830
P05626	S124	Holt et al	Q02830
P05626	S144	UniProt	Q02830
P05694	S89	UniProt	P38010;Q02488;Q27JJ8
P05694	S242	UniProt	P38010;Q02488;Q27JJ8
P05694	S359	Holt et al	P38010;Q02488;Q27JJ8
P05694	T566	Holt et al	P38010;Q02488;Q27JJ8
P05694	S629	Holt et al	P38010;Q02488;Q27JJ8
P05694	Y631	Holt et al	P38010;Q02488;Q27JJ8
P05694	S675	This study	P38010;Q02488;Q27JJ8
P05694	S679	This study	P38010;Q02488;Q27JJ8
P05694	S706	Holt et al;UniProt	P38010;Q02488;Q27JJ8
P05694	S711	Holt et al	P38010;Q02488;Q27JJ8
P05694	S750	Holt et al	P38010;Q02488;Q27JJ8
P05694	T752	Holt et al	P38010;Q02488;Q27JJ8
P05735	S13	Holt et al
P05735	T29	Holt et al;UniProt
P05735	S30	Holt et al;UniProt
P05735	S37	Holt et al
P05735	S91	Holt et al;UniProt
P05736	T20	UniProt
P05736	S52	UniProt
P05736	T84	UniProt
P05736	S95	Holt et al
P05736	S159	UniProt
P05736	S160	UniProt
P05736	T243	UniProt
P05736	S249	UniProt
P05737	T8	This study;Holt et al;UniProt	P87029
P05737	S11	This study;Holt et al;UniProt	P87029
P05737	S208	Holt et al	P87029
P05738	S73	Holt et al
P05739	S162	UniProt
P05740	S14	UniProt
P05740	S65	UniProt
P05740	S66	UniProt
P05740	S142	This study
P05741	S25	Holt et al	P17079
P05741	S38	This study;Holt et al;UniProt	P17079
P05741	S78	UniProt	P17079
P05741	S138	Holt et al	P17079
P05743	S25	Holt et al
P05745	T5	Holt et al
P05745	S19	UniProt
P05745	S79	UniProt
P05745	S97	UniProt
P05748	T196	Holt et al
P05748	S198	Holt et al;UniProt
P05749	S21	UniProt
P05749	T23	UniProt
P05749	S32	UniProt
P05749	T111	This study;UniProt
P05750	T44	UniProt
P05750	T53	UniProt
P05750	T70	UniProt
P05750	S97	UniProt
P05750	S129	UniProt
P05750	T207	Holt et al;UniProt
P05750	S221	This study;Holt et al;UniProt
P05750	T231	Holt et al;UniProt
P05753	S32	Holt et al;UniProt
P05753	T115	UniProt
P05753	S120	UniProt
P05753	S166	Holt et al
P05753	T170	Holt et al
P05753	S213	Holt et al
P05753	S247	Holt et al;UniProt
P05755	Y8	Holt et al
P05755	S9	Holt et al;UniProt
P05755	S13	Holt et al
P05755	S46	Holt et al
P05755	S87	UniProt
P05755	T130	UniProt
P05755	S145	UniProt
P05755	S152	Holt et al
P05755	T161	Holt et al;UniProt
P05755	S162	Holt et al;UniProt
P05755	S184	This study;Holt et al;UniProt
P05756	S12	Holt et al;UniProt
P05756	S13	Holt et al
P05756	S14	UniProt
P05756	S30	UniProt
P05756	S32	Holt et al;UniProt
P05759	Y9	This study	P14800
P05759	T10	This study	P14800
P05759	T11	This study;UniProt	P14800
P05759	S46	This study;Holt et al;UniProt	P14800
P05759	T49	Holt et al	P14800
P05760	S65	UniProt	Q3E754
P05760	S68	UniProt	Q3E754
P05760	S84	This study;Holt et al;UniProt	Q3E754
P05760	Y85	This study;Holt et al	Q3E754
P05760	S86	This study;Holt et al;UniProt	Q3E754
P05986	S15	This study;Holt et al;UniProt
P05986	T17	This study
P05986	T20	Holt et al
P05986	T22	Holt et al
P05986	T23	Holt et al;UniProt
P05986	S37	Holt et al;UniProt
P05986	S43	Holt et al
P05986	S44	Holt et al
P05986	T46	Holt et al
P05986	S55	Holt et al
P05986	T242	UniProt
P05986	S323	Holt et al
P06101	S14	This study;Holt et al;UniProt	Q04132
P06101	S17	This study;Holt et al;UniProt	Q04132
P06101	S172	Holt et al	Q04132
P06101	S173	Holt et al	Q04132
P06101	S356	Holt et al	Q04132
P06101	S367	This study;Holt et al;UniProt	Q04132
P06101	S466	UniProt	Q04132
P06101	Y471	Holt et al	Q04132
P06101	S484	This study;Holt et al;UniProt	Q04132
P06102	S257	UniProt	Q6B233
P06102	S303	Holt et al	Q6B233
P06102	S304	Holt et al	Q6B233
P06102	T305	Holt et al	Q6B233
P06102	S307	Holt et al	Q6B233
P06102	T319	Holt et al	Q6B233
P06102	S322	This study;Holt et al;UniProt	Q6B233
P06102	S324	This study;Holt et al;UniProt	Q6B233
P06102	S325	This study;Holt et al	Q6B233
P06102	S326	Holt et al;UniProt	Q6B233
P06102	T332	Holt et al	Q6B233
P06102	S344	Holt et al;UniProt	Q6B233
P06102	S347	Holt et al;UniProt	Q6B233
P06102	S348	This study;Holt et al;UniProt	Q6B233
P06102	S355	Holt et al	Q6B233
P06102	S361	Holt et al	Q6B233
P06102	T373	Holt et al;UniProt	Q6B233
P06102	T386	Holt et al	Q6B233
P06102	T387	Holt et al	Q6B233
P06102	S421	Holt et al	Q6B233
P06102	S428	Holt et al	Q6B233
P06102	T431	Holt et al	Q6B233
P06102	T434	Holt et al	Q6B233
P06102	T438	Holt et al	Q6B233
P06102	T439	Holt et al	Q6B233
P06102	T440	Holt et al	Q6B233
P06102	S441	Holt et al	Q6B233
P06102	S442	This study;Holt et al;UniProt	Q6B233
P06102	S446	Holt et al;UniProt	Q6B233
P06102	S450	This study;Holt et al;UniProt	Q6B233
P06102	T454	This study;Holt et al;UniProt	Q6B233
P06102	S460	UniProt	Q6B233
P06102	S502	Holt et al	Q6B233
P06102	S503	Holt et al	Q6B233
P06102	T555	Holt et al	Q6B233
P06102	S565	This study;Holt et al;UniProt	Q6B233
P06102	S569	Holt et al	Q6B233
P06102	T571	This study;Holt et al	Q6B233
P06102	S657	UniProt	Q6B233
P06102	S798	Holt et al	Q6B233
P06103	S61	This study;Holt et al;UniProt
P06103	Y67	This study;Holt et al
P06103	S168	UniProt
P06103	S669	UniProt
P06104	S120	UniProt
P06105	T50	This study;Holt et al;UniProt
P06105	S54	This study;Holt et al;UniProt
P06105	S60	UniProt
P06105	S63	This study;Holt et al;UniProt
P06105	S73	Holt et al
P06105	S83	Holt et al
P06105	S85	Holt et al;UniProt
P06105	S87	Holt et al;UniProt
P06105	S89	Holt et al;UniProt
P06105	S94	Holt et al
P06105	T97	Holt et al
P06105	S142	Holt et al
P06105	S325	UniProt
P06105	S626	Holt et al
P06105	S630	Holt et al;UniProt
P06105	S632	Holt et al
P06105	T756	Holt et al
P06105	S761	Holt et al
P06105	S853	Holt et al
P06105	S859	Holt et al
P06105	S1019	UniProt
P06105	S1108	This study;Holt et al
P06105	S1109	This study;Holt et al;UniProt
P06105	S1112	This study;Holt et al;UniProt
P06105	T1120	UniProt
P06106	Y30	This study
P06106	S34	This study;UniProt
P06106	Y35	UniProt
P06106	S44	This study;UniProt
P06106	T63	UniProt
P06106	S377	UniProt
P06115	S52	UniProt
P06115	S417	UniProt
P06115	S434	Holt et al
P06168	Y85	UniProt
P06168	S317	UniProt
P06168	T318	UniProt
P06168	S345	Holt et al
P06168	S355	Holt et al;UniProt
P06168	S360	Holt et al
P06242	T162	Holt et al;UniProt
P06242	T167	UniProt
P06243	S198	UniProt
P06244	S13	Holt et al	P11595;Q2VQW1
P06244	T33	Holt et al	P11595;Q2VQW1
P06244	T35	Holt et al	P11595;Q2VQW1
P06244	S37	Holt et al	P11595;Q2VQW1
P06244	T239	UniProt	P11595;Q2VQW1
P06244	Y240	UniProt	P11595;Q2VQW1
P06244	T241	Holt et al;UniProt	P11595;Q2VQW1
P06245	T222	Holt et al
P06245	T224	UniProt
P06367	S11	This study;Holt et al;UniProt	Q96VG9
P06367	T43	This study	Q96VG9
P06367	T93	Holt et al	Q96VG9
P06367	S123	Holt et al	Q96VG9
P06367	S125	Holt et al;UniProt	Q96VG9
P06367	T126	Holt et al	Q96VG9
P06380	T31	UniProt	Q3E757
P06380	S41	Holt et al	Q3E757
P06380	T44	Holt et al	Q3E757
P06380	S48	Holt et al	Q3E757
P06380	T53	UniProt	Q3E757
P06380	T56	UniProt	Q3E757
P06380	S161	This study	Q3E757
P06634	S55	Holt et al
P06634	S210	UniProt
P06634	S215	Holt et al
P06634	S218	Holt et al
P06634	S263	Holt et al;UniProt
P06634	S369	Holt et al
P06634	T451	Holt et al
P06634	T456	Holt et al
P06634	S527	Holt et al
P06634	S535	This study;Holt et al;UniProt
P06634	S539	This study;Holt et al;UniProt
P06634	S541	Holt et al;UniProt
P06634	S543	Holt et al;UniProt
P06634	S563	Holt et al
P06634	S570	Holt et al
P06634	S572	This study;Holt et al;UniProt
P06634	S576	This study;Holt et al;UniProt
P06634	S581	Holt et al
P06634	S590	Holt et al
P06634	S598	Holt et al
P06700	S23	Holt et al;UniProt
P06700	T25	Holt et al
P06700	Y400	UniProt
P06701	S275	Holt et al
P06701	S280	Holt et al
P06701	S282	Holt et al
P06701	S289	Holt et al
P06701	S322	Holt et al
P06701	S323	Holt et al
P06701	Y329	Holt et al
P06701	S339	Holt et al
P06701	S340	Holt et al
P06701	T454	Holt et al
P06701	S502	UniProt
P06701	S692	This study
P06704	S6	This study
P06704	S70	Holt et al
P06704	T130	This study;UniProt
P06738	T14	This study
P06738	T18	This study;Holt et al;UniProt
P06738	S19	This study;UniProt
P06738	T31	This study;Holt et al;UniProt
P06738	T43	Holt et al
P06738	S333	Holt et al;UniProt
P06738	T335	Holt et al
P06774	T15	Holt et al
P06774	T27	Holt et al
P06774	S31	Holt et al
P06774	S33	This study;Holt et al;UniProt
P06774	S35	This study;Holt et al;UniProt
P06774	S52	Holt et al
P06774	T265	This study;Holt et al
P06775	S54	Holt et al
P06775	S67	This study
P06775	T76	Holt et al
P06777	S40	Holt et al
P06777	S613	Holt et al
P06777	S1071	Holt et al;UniProt
P06777	T1072	Holt et al;UniProt
P06778	S302	This study;Holt et al;UniProt
P06778	T304	UniProt
P06778	S306	Holt et al;UniProt
P06778	S307	This study;UniProt
P06778	T349	Holt et al
P06778	T354	Holt et al
P06778	S361	Holt et al
P06778	T411	Holt et al
P06779	S64	This study;Holt et al;UniProt
P06779	T83	Holt et al
P06779	S85	This study;Holt et al;UniProt
P06779	T87	This study;Holt et al
P06779	Y96	UniProt
P06779	S107	This study;Holt et al;UniProt
P06779	Y112	Holt et al
P06779	T114	Holt et al
P06779	S115	Holt et al
P06779	S118	Holt et al
P06779	S126	Holt et al
P06782	T203	UniProt
P06782	T210	This study;Holt et al;UniProt
P06782	S211	This study;Holt et al;UniProt
P06782	S214	Holt et al;UniProt
P06782	Y217	This study;Holt et al
P06782	S401	Holt et al;UniProt
P06782	S403	Holt et al
P06782	T408	Holt et al
P06782	S411	This study;UniProt
P06782	S413	This study;Holt et al;UniProt
P06782	T416	Holt et al;UniProt
P06782	S421	Holt et al
P06782	S487	UniProt
P06782	S630	Holt et al
P06782	S632	This study;Holt et al
P06783	S430	UniProt
P06784	T149	UniProt
P06784	S471	Holt et al
P06786	S128	Holt et al
P06786	Y130	Holt et al
P06786	T1086	This study;Holt et al
P06786	S1087	This study;Holt et al
P06786	S1094	Holt et al
P06786	S1095	Holt et al
P06786	T1099	Holt et al
P06786	T1250	Holt et al;UniProt
P06786	S1252	Holt et al
P06786	T1268	UniProt
P06786	S1269	UniProt
P06786	S1305	Holt et al
P06786	T1306	Holt et al;UniProt
P06786	S1307	Holt et al
P06786	T1309	Holt et al;UniProt
P06786	S1310	Holt et al;UniProt
P06786	T1314	Holt et al;UniProt
P06786	S1353	Holt et al
P06786	S1356	Holt et al
P06786	S1363	Holt et al
P06786	T1365	Holt et al
P06786	S1370	Holt et al
P06787	S27	This study
P06787	S29	This study;UniProt
P06787	S82	This study;Holt et al;UniProt
P06787	S102	UniProt
P06787	T111	This study;Holt et al
P06787	S112	UniProt
P06839	T486	Holt et al
P06842	S310	UniProt	Q70D63;Q70D65;Q70D69;Q70D73;Q70D74
P06842	S315	Holt et al	Q70D63;Q70D65;Q70D69;Q70D73;Q70D74
P06842	S325	Holt et al	Q70D63;Q70D65;Q70D69;Q70D73;Q70D74
P06842	S326	Holt et al	Q70D63;Q70D65;Q70D69;Q70D73;Q70D74
P06842	T329	Holt et al;UniProt	Q70D63;Q70D65;Q70D69;Q70D73;Q70D74
P06842	S331	Holt et al;UniProt	Q70D63;Q70D65;Q70D69;Q70D73;Q70D74
P06842	S338	Holt et al	Q70D63;Q70D65;Q70D69;Q70D73;Q70D74
P06842	S339	Holt et al	Q70D63;Q70D65;Q70D69;Q70D73;Q70D74
P06842	S360	UniProt	Q70D63;Q70D65;Q70D69;Q70D73;Q70D74
P06842	T363	UniProt	Q70D63;Q70D65;Q70D69;Q70D73;Q70D74
P06842	S366	Holt et al;UniProt	Q70D63;Q70D65;Q70D69;Q70D73;Q70D74
P06842	T368	Holt et al	Q70D63;Q70D65;Q70D69;Q70D73;Q70D74
P06842	Y378	Holt et al	Q70D63;Q70D65;Q70D69;Q70D73;Q70D74
P06842	T382	Holt et al;UniProt	Q70D63;Q70D65;Q70D69;Q70D73;Q70D74
P06842	T384	Holt et al;UniProt	Q70D63;Q70D65;Q70D69;Q70D73;Q70D74
P06842	S385	Holt et al;UniProt	Q70D63;Q70D65;Q70D69;Q70D73;Q70D74
P06842	S386	Holt et al;UniProt	Q70D63;Q70D65;Q70D69;Q70D73;Q70D74
P06842	T389	Holt et al	Q70D63;Q70D65;Q70D69;Q70D73;Q70D74
P06842	S398	Holt et al;UniProt	Q70D63;Q70D65;Q70D69;Q70D73;Q70D74
P06842	Y399	Holt et al	Q70D63;Q70D65;Q70D69;Q70D73;Q70D74
P06842	T411	Holt et al;UniProt	Q70D63;Q70D65;Q70D69;Q70D73;Q70D74
P06842	T414	Holt et al;UniProt	Q70D63;Q70D65;Q70D69;Q70D73;Q70D74
P06843	Y40	UniProt
P06843	S126	This study;Holt et al;UniProt
P06843	S173	Holt et al;UniProt
P06844	S97	This study	Q70DE7;Q70DE9;Q70DF1;Q70DF2
P06844	S102	This study	Q70DE7;Q70DE9;Q70DF1;Q70DF2
P06844	T104	This study	Q70DE7;Q70DE9;Q70DF1;Q70DF2
P06844	T261	This study	Q70DE7;Q70DE9;Q70DF1;Q70DF2
P06844	S270	Holt et al;UniProt	Q70DE7;Q70DE9;Q70DF1;Q70DF2
P06844	T323	This study	Q70DE7;Q70DE9;Q70DF1;Q70DF2
P07149	T733	Holt et al
P07149	S1117	UniProt
P07149	S1118	This study
P07149	S1119	This study;Holt et al
P07149	S1121	This study;Holt et al;UniProt
P07149	S1124	UniProt
P07149	S1177	UniProt
P07149	T1189	UniProt
P07149	S1190	UniProt
P07149	S1191	UniProt
P07149	Y1572	Holt et al
P07149	T1642	This study
P07149	S1850	Holt et al
P07170	S140	Holt et al;UniProt	Q6Q539
P07215	T36	Holt et al
P07244	S165	UniProt
P07244	T247	UniProt
P07244	S249	UniProt
P07244	T406	UniProt
P07244	S455	UniProt
P07244	S458	UniProt
P07245	S176	Holt et al;UniProt
P07245	S250	Holt et al
P07245	T318	This study;Holt et al;UniProt
P07245	S322	This study;Holt et al;UniProt
P07245	S327	Holt et al
P07245	T384	UniProt
P07245	T894	UniProt
P07246	S310	UniProt
P07248	S54	Holt et al	Q04919
P07248	T56	Holt et al	Q04919
P07248	S180	Holt et al	Q04919
P07248	S182	Holt et al	Q04919
P07248	S183	Holt et al	Q04919
P07248	T188	Holt et al	Q04919
P07248	Y191	Holt et al	Q04919
P07248	T193	Holt et al;UniProt	Q04919
P07248	S212	UniProt	Q04919
P07248	S230	Holt et al;UniProt	Q04919
P07248	S232	Holt et al;UniProt	Q04919
P07248	S235	Holt et al	Q04919
P07248	S237	Holt et al	Q04919
P07248	S238	Holt et al	Q04919
P07248	Y239	Holt et al	Q04919
P07248	S245	Holt et al	Q04919
P07248	S258	Holt et al	Q04919
P07248	T259	This study;Holt et al;UniProt	Q04919
P07248	S299	This study;Holt et al	Q04919
P07248	S301	This study;Holt et al;UniProt	Q04919
P07248	S302	This study;Holt et al	Q04919
P07248	S304	Holt et al	Q04919
P07248	T305	Holt et al	Q04919
P07248	Y319	Holt et al	Q04919
P07248	S322	Holt et al;UniProt	Q04919
P07248	S323	This study;Holt et al;UniProt	Q04919
P07248	S325	This study;Holt et al	Q04919
P07248	T327	This study;UniProt	Q04919
P07248	S363	Holt et al	Q04919
P07248	S365	Holt et al	Q04919
P07248	S367	Holt et al	Q04919
P07248	T370	Holt et al	Q04919
P07248	S371	Holt et al	Q04919
P07248	S375	Holt et al	Q04919
P07248	T380	Holt et al	Q04919
P07248	S399	Holt et al	Q04919
P07248	S400	Holt et al;UniProt	Q04919
P07248	S401	This study;Holt et al;UniProt	Q04919
P07248	T403	Holt et al	Q04919
P07248	S457	Holt et al	Q04919
P07248	T459	Holt et al	Q04919
P07248	T461	Holt et al	Q04919
P07248	S462	Holt et al	Q04919
P07248	S475	UniProt	Q04919
P07248	S1230	Holt et al	Q04919
P07248	T1248	UniProt	Q04919
P07248	S1250	Holt et al;UniProt	Q04919
P07250	S54	Holt et al
P07250	S55	Holt et al
P07250	S95	This study;Holt et al;UniProt
P07250	S97	This study;Holt et al;UniProt
P07250	T98	This study;Holt et al;UniProt
P07250	S103	Holt et al
P07250	S177	UniProt
P07250	S306	Holt et al
P07251	S46	This study	Q92449
P07251	S47	This study	Q92449
P07251	S57	UniProt	Q92449
P07251	S178	This study;Holt et al;UniProt	Q92449
P07251	S511	Holt et al	Q92449
P07253	T97	UniProt
P07253	S150	This study
P07256	T20	This study
P07256	T140	UniProt
P07257	S141	UniProt
P07257	S168	Holt et al
P07260	S15	This study;Holt et al;UniProt
P07260	T22	This study;Holt et al;UniProt
P07260	S28	This study;Holt et al;UniProt
P07260	S30	This study;Holt et al;UniProt
P07261	S416	Holt et al;UniProt
P07261	S419	Holt et al
P07261	T422	Holt et al
P07261	S424	Holt et al;UniProt
P07261	S427	Holt et al
P07261	S429	Holt et al;UniProt
P07261	S434	Holt et al;UniProt
P07261	S437	Holt et al
P07261	T447	Holt et al;UniProt
P07261	S449	UniProt
P07261	T451	Holt et al
P07261	T474	Holt et al
P07261	S479	Holt et al
P07261	S482	Holt et al
P07261	S489	Holt et al;UniProt
P07261	S499	Holt et al
P07261	S513	UniProt
P07261	S516	UniProt
P07261	S538	Holt et al
P07261	S564	UniProt
P07262	S288	This study	Q08899
P07262	T422	Holt et al	Q08899
P07264	T4	UniProt
P07264	T43	Holt et al
P07264	S44	Holt et al
P07264	S82	UniProt
P07264	T361	UniProt
P07264	S487	This study;Holt et al;UniProt
P07264	S488	This study;Holt et al;UniProt
P07264	T494	This study;Holt et al;UniProt
P07264	S495	This study;Holt et al;UniProt
P07264	S503	This study;Holt et al;UniProt
P07264	Y506	Holt et al
P07264	T536	Holt et al;UniProt
P07264	S748	This study;Holt et al;UniProt
P07264	T769	Holt et al
P07269	S146	UniProt
P07269	S170	Holt et al
P07269	T171	Holt et al
P07269	S173	Holt et al
P07269	T542	UniProt
P07270	S6	Holt et al
P07270	S52	Holt et al
P07270	S58	Holt et al
P07270	Y113	Holt et al
P07270	S114	Holt et al
P07270	S128	Holt et al;UniProt
P07270	S140	Holt et al
P07270	S152	Holt et al;UniProt
P07270	S204	UniProt
P07270	S223	Holt et al;UniProt
P07270	S242	UniProt
P07270	S243	Holt et al;UniProt
P07271	S47	UniProt
P07271	S70	Holt et al
P07271	S72	Holt et al
P07271	S169	Holt et al;UniProt
P07271	S170	Holt et al;UniProt
P07271	S210	UniProt
P07271	S584	UniProt
P07272	S22	Holt et al
P07272	S151	Holt et al
P07272	S155	Holt et al
P07272	S160	UniProt
P07272	S217	UniProt
P07273	S115	UniProt	P24535
P07273	S116	Holt et al;UniProt	P24535
P07273	S118	UniProt	P24535
P07276	S118	Holt et al
P07276	S321	UniProt
P07276	S357	Holt et al
P07276	S360	Holt et al
P07276	S367	Holt et al
P07276	Y502	This study
P07276	S509	This study
P07276	S583	UniProt
P07276	T595	Holt et al
P07278	S68	This study;Holt et al;UniProt
P07278	S70	This study;Holt et al;UniProt
P07278	S74	This study;Holt et al;UniProt
P07278	S77	This study;Holt et al;UniProt
P07278	S79	This study;Holt et al;UniProt
P07278	S81	Holt et al
P07278	S83	This study;Holt et al;UniProt
P07278	S84	This study;Holt et al
P07278	S89	Holt et al
P07278	T129	This study;Holt et al;UniProt
P07278	S130	This study;Holt et al;UniProt
P07278	T131	This study;Holt et al;UniProt
P07278	T144	This study;Holt et al;UniProt
P07278	S145	This study;Holt et al;UniProt
P07278	S147	Holt et al
P07278	T150	Holt et al
P07278	T160	Holt et al
P07278	S305	This study
P07278	Y309	This study
P07279	S65	Holt et al
P07279	T86	UniProt
P07279	S167	UniProt
P07280	T139	This study
P07281	S20	UniProt
P07281	S60	UniProt
P07281	S117	Holt et al;UniProt
P07281	T139	This study
P07283	S2	This study;UniProt	Q70D76;Q70D77
P07283	S54	UniProt	Q70D76;Q70D77
P07283	S240	Holt et al;UniProt	Q70D76;Q70D77
P07284	S119	Holt et al;UniProt
P07284	S225	This study
P07284	T453	This study
P07284	S454	This study
P07284	S455	This study
P07342	S270	UniProt
P07560	T6	Holt et al
P07560	S8	Holt et al;UniProt
P07560	S11	UniProt
P07560	S201	Holt et al;UniProt
P07560	S204	This study;Holt et al;UniProt
P07560	S206	Holt et al
P07560	S210	This study
P07702	S926	UniProt
P07703	T15	UniProt
P07703	T16	UniProt
P07703	S17	This study;Holt et al
P07806	S73	UniProt
P07806	S294	This study;UniProt
P07806	S332	UniProt
P07806	S707	UniProt
P07806	T1003	UniProt
P07834	S3	UniProt
P07834	S31	UniProt
P07834	S104	Holt et al
P07866	S200	Holt et al
P07866	S203	Holt et al
P07866	S209	Holt et al
P07866	S212	Holt et al
P07866	S219	This study;Holt et al;UniProt
P07866	S222	This study;Holt et al;UniProt
P07866	Y224	This study
P07866	S247	Holt et al;UniProt
P07866	S249	UniProt
P07866	S271	UniProt
P07866	S290	Holt et al
P07866	S306	UniProt
P07866	S361	Holt et al
P07866	T363	Holt et al
P07866	S364	Holt et al
P07866	S365	Holt et al
P07866	S372	Holt et al
P07866	S527	UniProt
P07866	S559	Holt et al
P07866	Y564	Holt et al
P07866	Y565	Holt et al
P07866	S571	Holt et al
P07866	Y572	Holt et al
P07866	S573	This study;Holt et al
P07866	S576	This study;Holt et al
P07866	S585	Holt et al
P07866	S586	Holt et al
P07866	S587	Holt et al
P07866	T614	Holt et al
P07866	S630	Holt et al
P07866	S689	Holt et al;UniProt
P07866	T691	Holt et al
P07866	T709	Holt et al
P07866	T793	UniProt
P07866	S808	Holt et al
P07866	S810	Holt et al
P07866	T936	Holt et al
P07866	S937	Holt et al
P07866	S938	Holt et al
P07866	T944	Holt et al
P07866	S948	Holt et al;UniProt
P07866	S950	Holt et al
P07866	S956	Holt et al;UniProt
P07866	S974	Holt et al
P07866	S979	Holt et al
P07866	S1028	This study;Holt et al;UniProt
P07866	S1030	Holt et al
P07866	S1035	Holt et al
P07866	S1051	Holt et al
P07866	T1078	Holt et al
P07866	S1080	Holt et al
P07866	S1081	Holt et al
P07866	S1105	Holt et al
P07866	S1109	Holt et al
P07866	S1116	This study
P08004	S21	Holt et al
P08004	Y22	Holt et al
P08004	S29	Holt et al
P08004	S34	Holt et al;UniProt
P08004	S35	Holt et al
P08004	T40	Holt et al
P08004	Y267	Holt et al
P08004	S270	Holt et al;UniProt
P08004	S299	Holt et al;UniProt
P08004	S302	Holt et al
P08004	Y304	Holt et al
P08004	S305	UniProt
P08004	S318	Holt et al;UniProt
P08004	T328	Holt et al;UniProt
P08004	S358	UniProt
P08018	S9	UniProt
P08018	S18	This study;Holt et al
P08018	T36	This study;Holt et al
P08018	S38	This study;Holt et al;UniProt
P08018	S40	This study;Holt et al
P08018	S41	This study;Holt et al
P08018	Y43	Holt et al
P08018	S66	UniProt
P08018	S68	UniProt
P08018	S71	UniProt
P08018	S81	Holt et al;UniProt
P08018	S83	UniProt
P08018	S111	Holt et al
P08018	S248	Holt et al;UniProt
[truncated: 23,999 more rows]
