# Supplementary material for: Integrative Features of the Yeast Phosphoproteome and Protein–Protein Interaction Map
Source: PLoS Comput Biol. 2011 Jan 27;7(1):e1001064. doi: 10.1371/journal.pcbi.1001064 (PMC3029238; doi:10.1371/journal.pcbi.1001064)
Supplement: Table S3 — Phosphoproteome data used in this study. (0.09 MB XLS) [file pcbi.1001064.s012.xls]

## Sheet: Supplemental Table S3
Supplemental Table S3. IKM formabilities of kinases known to have multiple phosphosites
85 kinases in the in vitro kinase-substrate relationship data
Enzyme	Number of IKM										Substrate
	Whole PPI					Filtered PPI
	Actual	Negative Control				Actual	Negative Control
		RR		NS			RR		NS
		mean	P value	mean	P value		mean	P value	mean	P value
AKL1	1	1.4229	0.5772	1.0979	0.6299	1	1.3723	0.5967	1.0879	0.625	YBL047C, YCR027C, YDR229W, YDR239C, YDR312W, YDR354W, YER131W, YFR021W, YFR024C, YGL105W, YGL153W, YGL172W, YGL207W, YGL234W, YGR021W, YGR135W, YGR159C, YGR240C, YHR015W, YHR161C, YIL091C, YJL084C, YKR006C, YKR009C, YKR092C, YKR094C, YLL018C, YLR206W, YLR276C, YMR222C, YMR250W, YMR297W, YMR304W, YNL027W, YNL227C, YNL272C, YNL277W, YOR054C, YOR239W, YOR257W, YOR329C, YPL106C, YPL223C
ARK1	0	0.0558	0.9454	0.0294	0.9716	0	0.0589	0.9419	0.0291	0.971	YBL007C, YDR099W, YGR197C, YJR104C, YKL033W, YLR206W, YNR042W, YPL279C
ATG1	16	16.2506	0.5377	15.9224	0.4873	15	16.0914	0.4562	15.7797	0.5249	YAL028W, YBL011W, YBL024W, YBL032W, YBL055C, YBL061C, YBL078C, YBR086C, YBR108W, YBR130C, YBR155W, YBR270C, YCL014W, YCL029C, YDL013W, YDL025C, YDL051W, YDL070W, YDL115C, YDL153C, YDL220C, YDR034C-C, YDR037W, YDR099W, YDR113C, YDR153C, YDR161W, YDR169C, YDR208W, YDR239C, YDR293C, YDR312W, YDR330W, YDR346C, YDR362C, YDR439W, YDR540C, YEL017W, YER034W, YER092W, YER098W, YER112W, YER122C, YER125W, Y…
BCK1	4	3.3984	0.4392	2.1417	0.1842	4	3.3291	0.4262	2.1813	0.1932	YAR019C, YBL007C, YBL011W, YBL024W, YBR108W, YBR225W, YBR233W, YDL019C, YDL025C, YDL070W, YDL220C, YDL223C, YDR034C-C, YDR087C, YDR134C, YDR152W, YDR170W-A, YDR226W, YDR411C, YER122C, YFL023W, YGL105W, YGL207W, YGL245W, YGL256W, YGR094W, YHR114W, YIL070C, YJL141C, YJL196C, YJR063W, YJR092W, YJR141W, YKL168C, YKR040C, YLL008W, YLR429W, YML037C, YML080W, YML083C, YMR111C, YMR155W, YMR229C, YMR295C,…
CDC15	0	0.0155	0.9847	0.021	0.9797	0	0.0123	0.9877	0.0194	0.9812	YAR019C, YBR151W, YBR162C, YGL245W, YML037C, YOR018W, YPL251W
CDC28CLB5	0	1.0625	0.3444	0.9338	0.4295	0	1.0509	0.3422	0.9371	0.432	YAL020C, YAL028W, YAR003W, YBL007C, YBL014C, YBR038W, YBR135W, YBR138C, YDL070W, YDL153C, YDL220C, YDR034C-C, YDR113C, YDR239C, YDR293C, YDR330W, YEL032W, YER098W, YGR238C, YGR276C, YHR200W, YIL135C, YJL051W, YJL187C, YJR092W, YJR141W, YKL168C, YKR097W, YLL008W, YLR009W, YLR307W, YLR455W, YML091C, YMR165C, YMR190C, YMR291W, YNL186W, YNL272C, YNL284C-A, YNR047W, YOR177C, YPL150W, YPR160W
CDC28CLN2	0	0.2002	0.8179	0.1974	0.8296	0	0.1954	0.8219	0.1882	0.8372	YBL024W, YBR135W, YDL070W, YDL153C, YDL174C, YDR042C, YDR134C, YHR216W, YJL111W, YJL115W, YJL199C, YKL223W, YLR303W, YML083C, YMR155W, YMR241W, YMR291W, YNL186W, YNL272C, YOL092W, YOL125W, YOR249C, YPL073C
CDC5	0	0.0144	0.9856	0.027	0.9734	0	0.0122	0.9878	0.0292	0.9716	YAR019C, YBR231C, YDL006W, YDR360W, YJL051W, YPL150W, YPR013C, YPR058W, YPR067W, YPR115W
CKA1	0	0.0221	0.978	0.0914	0.9139	0	0.0263	0.9739	0.0923	0.9162	YBL024W, YER122C, YGL148W, YGR276C, YJR044C, YJR096W, YJR130C, YKL093W, YKL160W, YKR022C, YKR041W, YLL008W, YLR345W, YMR173W, YOL016C
CLA4	0	0.2177	0.8015	0.1474	0.8687	0	0.2205	0.8003	0.1423	0.8718	YAL028W, YAL043C, YAR019C, YBR061C, YBR298C-A, YDL006W, YDL070W, YDL149W, YDL153C, YGR275W, YGR276C, YHR056C, YIL041W, YKL099C, YKL104C, YPR067W, YPR115W
CMK1	13	15.6971	0.3102	13.3096	0.5238	13	15.3164	0.3387	13.2163	0.5116	YAL028W, YBL011W, YBL047C, YBL055C, YBL064C, YBL078C, YBR001C, YBR109C, YBR169C, YBR177C, YBR267W, YCL029C, YCR075C, YDL006W, YDL143W, YDR001C, YDR019C, YDR099W, YDR113C, YDR169C, YDR312W, YDR328C, YDR335W, YDR354W, YDR486C, YEL017W, YER054C, YER092W, YER128W, YER131W, YER142C, YER143W, YER153C, YER154W, YER157W, YER174C, YER175C, YFL054C, YFR010W, YFR017C, YFR033C, YGL023C, YGL039W, YGL055W, YGL…
CMK2	0	0.0044	0.9956	0.0159	0.9843	0	0.0024	0.9976	0.0146	0.9855	YDR264C, YER064C, YFR056C, YGR159C, YJL007C, YML037C, YML096W, YMR165C, YPR013C, YPR050C
CTK1	0	0.0004	0.9996	0.0018	0.9982	0	0.0001	0.9999	0.0009	0.9991	YJL089W, YOL012C
DBF2	4	1.575	0.0749	1.9434	0.1534	4	1.5805	0.076	1.9223	0.1502	YBL024W, YBL106C, YBR108W, YBR118W, YBR138C, YBR285W, YCR105W, YDL002C, YDL019C, YDL070W, YDL153C, YDL220C, YDR134C, YDR226W, YDR293C, YDR299W, YFR033C, YGL105W, YGL245W, YGR038C-A, YGR220C, YGR223C, YGR264C, YHL021C, YHR182W, YIL135C, YJL076W, YJL108C, YJL211C, YJL213W, YJR094W-A, YJR142W, YKL077W, YKL140W, YKL146W, YKL168C, YKR022C, YLL008W, YLR007W, YLR303W, YML035C, YML037C, YMR165C, YMR184W,…
DUN1	0	0.076	0.9262	0.1438	0.871	0	0.0681	0.9345	0.14	0.8751	YAR019C, YBL011W, YDR171W, YDR264C, YDR523C, YDR531W, YEL017W, YER064C, YER079W, YGR038C-A, YHR067W, YHR185C, YJL111W, YJR056C, YKR097W, YLR001C, YLR098C, YML083C, YPL177C, YPR050C
ELM1	0	0.0046	0.9954	0.0157	0.9846	0	0.006	0.994	0.0133	0.9868	YBR064W, YHR111W, YIL033C, YJR130C, YPL128C
FUN31	0	0.1805	0.8328	0.1262	0.8857	0	0.1808	0.8356	0.124	0.8871	YAR019C, YCL043C, YDL153C, YDR134C, YDR259C, YDR293C, YDR454C, YGL245W, YHL024W, YJL110C, YKL168C, YLR257W, YML037C, YML073C, YMR184W, YNR047W, YOL125W, YPR050C, YPR160W
FUS3	2	4.6219	0.1549	2.0172	0.5542	1	4.554	0.0536	2.0008	0.4455	YAL034C, YBL011W, YBL023C, YBL055C, YBL057C, YBR055C, YBR259W, YDL070W, YDL153C, YDL173W, YDR034C-C, YDR120C, YDR152W, YDR153C, YDR225W, YDR266C, YDR439W, YDR440W, YDR480W, YEL032W, YEL050C, YEL053C, YER082C, YER098W, YER122C, YER151C, YFL023W, YFR039C, YGL055W, YGL082W, YGL099W, YGR027W-A, YGR237C, YHL019C, YHR117W, YHR131C, YHR214C-C, YJL117W, YJR014W, YKL064W, YKL081W, YLR003C, YLR192C, YLR394…
GIN4	0	0.0087	0.9913	0.0114	0.9889	0	0.0062	0.9938	0.0119	0.9883	YDL225W, YKL093W, YLR242C, YLR345W, YMR086W
HAL5	0	0.4604	0.6252	0.3536	0.7195	0	0.4532	0.6316	0.3558	0.7192	YAR007C, YBR108W, YCR099C, YDL038C, YDL056W, YDL074C, YDL212W, YDR007W, YDR020C, YDR022C, YDR293C, YGL105W, YGL134W, YGR051C, YGR130C, YHR056C, YHR201C, YML037C, YMR165C, YNL116W, YOL122C, YOR210W, YOR292C, YPR013C, YPR058W, YPR119W, YPR160W
HRR25	0	0.046	0.9548	0.109	0.9007	0	0.0517	0.9499	0.11	0.9002	YGR167W, YGR276C, YIL007C, YJR044C, YJR125C, YKL178C, YKR090W, YLL008W, YLR003C, YLR438W, YML035C, YNL027W, YNL212W, YOR187W
HSL1	4	2.0323	0.1493	2.1705	0.1965	3	2.0059	0.3254	2.1407	0.3463	YBL024W, YBL064C, YBR118W, YBR130C, YBR155W, YBR169C, YBR273C, YBR285W, YDL002C, YDL013W, YDL074C, YDL223C, YDR023W, YDR034C-C, YDR134C, YDR398W, YER036C, YER098W, YER122C, YFL023W, YGL105W, YGL207W, YGR121C, YGR210C, YGR276C, YHL009C, YHL021C, YIL038C, YIL057C, YIL078W, YJR089W, YJR096W, YJR141W, YKL152C, YKR048C, YKR071C, YLL008W, YLL024C, YLR011W, YLR195C, YML035C, YML042W, YMR115W, YMR155W, Y…
IKS1	0	0.0296	0.9712	0.0309	0.9695	0	0.0235	0.9767	0.0345	0.9671	YAL034W-A, YAR019C, YBL011W, YDR023W, YFL063W, YGL245W, YHR185C, YKL096W-A, YML073C, YML121W, YOL078W, YOL125W, YPR013C
IME2	0	3.5111	0.0293	1.7658	0.2149	0	3.4811	0.0268	1.7818	0.2126	YAL028W, YBL007C, YBR086C, YBR108W, YBR118W, YBR130C, YBR178W, YDL006W, YDL070W, YDL153C, YDL181W, YDL210W, YDL220C, YDL236W, YDR034C-C, YDR059C, YDR134C, YDR259C, YDR292C, YDR295C, YDR411C, YER060W, YFL023W, YGL051W, YGL207W, YGL245W, YGR126W, YGR130C, YGR240C, YGR276C, YHL024W, YIL069C, YIL135C, YJL108C, YKL168C, YKR100C, YLR221C, YLR295C, YLR457C, YML037C, YML045W-A, YMR165C, YMR229C, YMR284W,…
IPL1	0	0.7216	0.4816	0.6196	0.5667	0	0.7275	0.4784	0.6156	0.5703	YBL055C, YBR118W, YBR155W, YBR222C, YCR072C, YDL078C, YDR120C, YER125W, YFL001W, YGL105W, YHL013C, YHR090C, YIL091C, YIL156W, YJL080C, YJL218W, YKL023W, YKR009C, YKR048C, YLL018C, YLR003C, YLR150W, YLR192C, YML042W, YML074C, YMR004W, YMR229C, YMR262W, YMR290C, YNL007C, YOR198C, YOR335C, YPL133C, YPR115W
IRE1	11	5.3233	0.0166	2.4958	0.0023	11	5.3111	0.0193	2.4932	0.0023	YAL028W, YAR019C, YBL007C, YBL064C, YBL103C, YBR108W, YBR178W, YBR197C, YBR285W, YDL006W, YDL070W, YDL153C, YDL186W, YDR023W, YDR034C-C, YDR120C, YDR134C, YDR259C, YDR266C, YDR293C, YDR328C, YDR388W, YDR533C, YER036C, YER093C-A, YER122C, YGL245W, YHL047C, YHR114W, YIL135C, YJL051W, YJL108C, YJR187C, YKL168C, YKR105C, YLL043W, YLR006C, YLR257W, YLR410W-A, YLR429W, YML037C, YML045W-A, YMR046C, YMR1…
KCC4	0	0.01	0.99	0.01	0.9902	0	0.0119	0.9881	0.0096	0.9906	YAL034W-A, YDR023W, YER064C, YGL245W, YGR231C, YML096W, YPR013C, YPR050C
KIN1	0	0	1	0	1	0	0	1	0	1	YCR073W-A, YGR249W, YIL107C
KIN2	0	0.2086	0.8325	0.4667	0.6675	0	0.2166	0.8246	0.463	0.6725	YBL024W, YBR169C, YDL203C, YDR151C, YER079W, YER122C, YGL035C, YHR207C, YIL044C, YIL063C, YIL135C, YIL171W, YIL172C, YJR032W, YJR044C, YJR056C, YKR090W, YKR100C, YLR257W, YLR345W, YLR375W, YNL054W, YNL186W, YNR039C, YOL082W, YOR100C, YPL106C
KIN28	0	0.0171	0.9829	0.0186	0.9819	0	0.0145	0.9855	0.0226	0.9778	YAL020C, YAL034W-A, YBR024W, YDL166C, YER064C, YOL012C, YOR272W, YPR013C, YPR050C
KIN3	0	0.013	0.9871	0.0228	0.9781	0	0.014	0.986	0.0215	0.9789	YAR019C, YDL153C, YDR007W, YHR185C, YNL186W, YPR067W
KIN4	0	0.345	0.7068	0.1705	0.8511	0	0.3316	0.7149	0.1621	0.856	YAR019C, YBL011W, YBR086C, YBR109C, YBR162C, YDL153C, YDR002W, YDR023W, YDR179C, YDR264C, YGR276C, YML037C, YML083C, YML096W, YMR068W, YMR165C, YMR229C, YNL272C, YOR392W
KIN82	0	0.3817	0.6805	0.3881	0.6968	0	0.3645	0.6933	0.3877	0.6954	YAL028W, YAR019C, YBR285W, YDL002C, YDL006W, YDL038C, YDL153C, YDL192W, YDR007W, YGL245W, YGR276C, YHR056C, YHR082C, YIL135C, YJL089W, YJL198W, YLL034C, YML037C, YML083C, YML096W, YMR165C, YMR184W, YNL045W, YNL155W, YOL104C, YPR063C, YPR119W, YPR160W
KNS1	0	0.0073	0.9927	0.0139	0.9862	0	0.0066	0.9934	0.0152	0.9851	YAR019C, YGL180W, YLR044C, YMR102C, YOL016C
KSP1	27	24.954	0.3614	15.531	0.0402	27	24.3681	0.3161	15.215	0.0393	YAL013W, YAL020C, YAL028W, YAL039C, YAR015W, YBL010C, YBL024W, YBL030C, YBL057C, YBL061C, YBL064C, YBL067C, YBL069W, YBL078C, YBR086C, YBR108W, YBR118W, YBR121C, YBR130C, YBR138C, YBR151W, YBR154C, YBR159W, YBR170C, YBR200W, YBR212W, YBR225W, YBR233W, YBR247C, YBR265W, YBR273C, YCL043C, YCR073W-A, YCR099C, YCR105W, YDL002C, YDL004W, YDL007W, YDL013W, YDL019C, YDL025C, YDL027C, YDL033C, YDL035C, Y…
KSS1	7	2.7225	0.02	2.4316	0.033	6	2.6726	0.0523	2.3546	0.0586	YAL028W, YBL007C, YBL023C, YBL024W, YBL100C, YBR162C, YBR272C, YCL043C, YDL070W, YDL128W, YDL153C, YDL178W, YDL198C, YDR034C-C, YDR312W, YER098W, YER148W, YFL011W, YFL023W, YFL048C, YFR038W, YGL061C, YGL105W, YGL136C, YGL245W, YGR016W, YGR034W, YGR078C, YGR116W, YGR276C, YHL021C, YHR001W, YHR216W, YIL036W, YIL038C, YIL070C, YIL130W, YIL163C, YJL089W, YJL199C, YJR069C, YJR105W, YJR108W, YJR142W, Y…
MCK1	4	5.1448	0.4146	5.9365	0.3636	4	5.0267	0.4283	5.8642	0.3665	YAL007C, YAL028W, YAL034C, YAL034W-A, YAR019C, YBL011W, YBL023C, YBL024W, YBL037W, YBR043C, YBR086C, YBR108W, YBR225W, YBR273C, YCR073W-A, YCR100C, YCR105W, YDL002C, YDL006W, YDL070W, YDL128W, YDL149W, YDL153C, YDL156W, YDL166C, YDL186W, YDL198C, YDL209C, YDL230W, YDR002W, YDR023W, YDR072C, YDR134C, YDR259C, YDR293C, YDR330W, YDR379W, YDR518W, YEL015W, YER098W, YER122C, YFR009W, YFR014C, YFR022W,…
MEK1	1	0.9427	0.6211	0.462	0.3456	1	0.9045	0.6057	0.4525	0.3467	YAL028W, YBL007C, YCR073W-A, YDR134C, YDR207C, YDR323C, YFL034W, YGL035C, YGL134W, YIL033C, YIL038C, YIL135C, YJL146W, YJR049C, YJR072C, YJR125C, YKL093W, YKL159C, YKL185W, YKR021W, YLR047C, YLR258W, YLR319C, YML058W, YML064C, YMR165C, YNL074C, YOR344C, YPL077C, YPL100W, YPL203W
MKK1	0	0.012	0.9881	0.0287	0.9723	0	0.0099	0.9902	0.0287	0.9717	YAR019C, YBR138C, YDL166C, YER064C, YHR157W, YKL015W, YML083C, YOR207C, YPR050C
MPS1	0	0.0129	0.9873	0.0314	0.9693	0	0.01	0.99	0.0254	0.9756	YAR019C, YHR209W, YJL084C, YJL089W, YNL116W, YNL186W, YPR048W
PAK1	0	0.0137	0.9863	0.0115	0.9886	0	0.0141	0.9859	0.0132	0.987	YAR019C, YDL006W, YGL245W, YJL051W, YJL108C, YML037C, YMR115W
PBS2	0	0.0056	0.9945	0.0104	0.9896	0	0.0045	0.9955	0.0073	0.9928	YIL033C, YJR059W, YKR055W, YOL016C
PHO85PHO80	42	34.6286	0.1123	31.7231	0.139	39	33.0595	0.1601	31.059	0.185	YAL039C, YAL060W, YBL011W, YBL023C, YBL032W, YBL039C, YBL047C, YBL058W, YBL064C, YBL078C, YBR019C, YBR094W, YBR109C, YBR151W, YBR155W, YBR173C, YBR188C, YBR299W, YCL018W, YCL030C, YCL050C, YCR072C, YDL006W, YDL103C, YDL137W, YDL171C, YDL173W, YDL181W, YDL186W, YDL201W, YDL203C, YDR032C, YDR034C-C, YDR113C, YDR161W, YDR167W, YDR169C, YDR229W, YDR256C, YDR265W, YDR279W, YDR293C, YDR354W, YDR489W, Y…
PHO85alone	1	0.0725	0.0701	0.0779	0.0721	1	0.065	0.063	0.0768	0.0712	YBL011W, YDR229W, YEL047C, YGL023C, YHR183W, YIL033C, YIR040C, YJL084C, YNL263C, YNL289W, YOL016C, YPL203W
PHO85pcl1	12	11.919	0.5368	7.8043	0.1494	12	11.678	0.5024	7.6114	0.138	YBL011W, YBL024W, YBL061C, YBL084C, YBL086C, YBR042C, YBR118W, YBR130C, YCL014W, YCR024C, YCR072C, YDL051W, YDR034C-C, YDR113C, YDR120C, YDR170W-A, YDR229W, YDR256C, YDR293C, YDR323C, YDR346C, YDR379W, YEL015W, YEL017W, YER024W, YER036C, YER082C, YER101C, YER122C, YER125W, YFL001W, YFL034W, YFR010W, YFR017C, YFR021W, YFR024C, YGL014W, YGL025C, YGL079W, YGL105W, YGL119W, YGL185C, YGL246C, YGL254W,…
PHO85pcl2	5	2.4927	0.106	2.0576	0.0849	5	2.4333	0.097	2.0618	0.0841	YBL047C, YBR133C, YBR164C, YDL070W, YDL131W, YDR189W, YDR363W-A, YER048C, YER061C, YER067W, YER072W, YER077C, YER084W, YER096W, YER119C, YER125W, YER131W, YFR017C, YFR024C, YGL052W, YGL153W, YGL180W, YGR090W, YGR233C, YGR292W, YHR028C, YHR074W, YHR090C, YHR168W, YIL084C, YJL084C, YKL116C, YKR018C, YKR094C, YLR016C, YLR027C, YLR102C, YLR231C, YLR238W, YLR264W, YLR427W, YML119W, YMR173W, YMR250W, Y…
PHO85pcl9	3	4.2197	0.3864	3.5062	0.5692	2	4.0478	0.2216	3.3615	0.3979	YAL039C, YBL011W, YBL047C, YBR287W, YBR299W, YCL030C, YDL070W, YDR132C, YDR256C, YDR257C, YDR363W-A, YER048C, YER061C, YER072W, YER084W, YER096W, YER119C, YER125W, YER131W, YER150W, YFL013W-A, YFL032W, YFL034W, YGL039W, YGL079W, YGL105W, YGR001C, YGR090W, YGR111W, YGR135W, YGR292W, YHR028C, YHR074W, YHR090C, YHR111W, YHR182W, YHR205W, YIL034C, YJL020C, YJL084C, YJL167W, YJR076C, YJR092W, YJR154W,…
PKH2	0	0.006	0.994	0.0052	0.9948	0	0.0049	0.9951	0.0054	0.9946	YDR383C, YGL109W, YOL016C, YOL077C
PRK1	0	0.5339	0.5834	0.7846	0.4907	0	0.5209	0.5999	0.7779	0.4934	YAL028W, YAR019C, YBR108W, YBR129C, YBR130C, YDL013W, YDL153C, YDL166C, YDL220C, YDL223C, YDR034C-C, YEL058W, YER036C, YER122C, YGL051W, YGL245W, YGR027C, YGR276C, YHR056C, YIL053W, YJL044C, YJR092W, YKL062W, YLR251W, YLR303W, YLR460C, YML037C, YMR053C, YMR184W, YMR239C, YNL054W-A, YNL186W, YNL272C, YNR006W, YOR050C, YOR196C, YOR210W, YPL257W-A, YPR050C, YPR137C-A, YPR152C
PRR1	0	0.2016	0.8144	0.206	0.8215	0	0.2118	0.8094	0.2072	0.8232	YBL011W, YBL024W, YBR179C, YDL013W, YDL128W, YDR023W, YDR134C, YDR480W, YGL210W, YGL245W, YJR001W, YKL116C, YLR015W, YLR257W, YML037C, YML073C, YMR052W, YMR184W, YMR284W, YNL022C, YNL272C, YOL086C, YOL125W, YPR013C, YPR050C
PRR2	0	0.5791	0.5524	0.6299	0.5647	0	0.572	0.5618	0.6112	0.5714	YAR018C, YAR019C, YBL007C, YBL024W, YBL074C, YBR035C, YCR073W-A, YCR079W, YDL038C, YDL131W, YDL153C, YDL220C, YDR360W, YGR249W, YGR276C, YHL018W, YHR060W, YHR121W, YHR139C, YIL107C, YJL051W, YJL110C, YJL198W, YJR103W, YKL012W, YKL080W, YKL168C, YKR092C, YML037C, YML083C, YMR102C, YMR140W, YMR165C, YNL227C, YNR006W, YNR042W, YOL065C, YPL166W
PTK2	16	13.054	0.2383	17.9799	0.4418	15	12.5983	0.2841	17.5044	0.4073	YAL038W, YAL039C, YAR018C, YBL058W, YBR028C, YBR035C, YBR055C, YBR059C, YBR108W, YBR157C, YBR270C, YCR023C, YCR073W-A, YCR079W, YDL045W-A, YDL070W, YDL078C, YDL102W, YDL117W, YDL126C, YDL143W, YDL223C, YDL236W, YDR001C, YDR070C, YDR113C, YDR134C, YDR137W, YDR153C, YDR169C, YDR207C, YDR208W, YDR229W, YDR251W, YDR257C, YDR293C, YDR505C, YEL032W, YER010C, YER078C, YER122C, YER125W, YER153C, YFL050C,…
RAD53	2	0.816	0.1903	0.495	0.0993	2	0.801	0.1883	0.4921	0.0969	YAL028W, YBL007C, YBL024W, YBR108W, YBR130C, YDL019C, YDL153C, YDR023W, YDR034C-C, YDR226W, YDR266C, YDR293C, YER064C, YER098W, YER122C, YGL105W, YGL245W, YGR210C, YGR276C, YIL135C, YJL084C, YJL128C, YLR257W, YML035C, YNL186W, YNL284C-A, YNL298W, YOR181W, YPL150W, YPR013C, YPR039W, YPR050C, YPR091C
RCK1	3	2.5605	0.4737	2.5764	0.4453	3	2.4635	0.4493	2.5953	0.4488	YAL042W, YAL068C, YBL024W, YBL031W, YBR178W, YDL070W, YDL153C, YDL220C, YDL230W, YER036C, YER098W, YFL063W, YGL231C, YGL245W, YGL246C, YGR024C, YGR063C, YGR078C, YGR210C, YGR220C, YGR223C, YGR228W, YGR276C, YHL003C, YHL020C, YHL021C, YHL027W, YHR001W, YHR044C, YHR185C, YIL004C, YIL021W, YIL051C, YIL070C, YIL078W, YJR089W, YJR094W-A, YJR095W, YJR096W, YJR105W, YJR115W, YJR141W, YJR142W, YKL012W, Y…
RCK2	0	0.2343	0.7892	0.2745	0.7735	0	0.2327	0.7915	0.2655	0.778	YBL007C, YBR108W, YDL128W, YDR021W, YDR169C, YDR171W, YER122C, YFR022W, YHR031C, YHR131C, YIL135C, YJL051W, YJR063W, YKL168C, YLR257W, YMR184W, YNL074C, YNL267W, YNL272C, YNL284C-A, YNR047W, YOR018W, YPL150W, YPR091C, YPR160W
RIM11	0	0.0718	0.9303	0.1502	0.8652	0	0.0722	0.9301	0.1442	0.8694	YAL028W, YBR273C, YDR207C, YGL035C, YGR249W, YIL107C, YIL135C, YJL084C, YKL093W, YKL159C, YLR258W, YMR165C, YMR205C, YMR291W, YNL272C, YOL053W, YPL077C
RIM15	0	0.0316	0.9688	0.0912	0.9171	0	0.032	0.9685	0.0922	0.914	YBL011W, YBR035C, YCR052W, YDL002C, YER151C, YGL185C, YGR276C, YIL116W, YLR263W, YMR155W, YNL157W, YOL147C, YOR162C, YOR380W
SAT4	1	0.1337	0.127	0.1881	0.1653	1	0.1215	0.1135	0.1911	0.1667	YAL034W-A, YAR019C, YBR107C, YBR285W, YDR044W, YDR404C, YFL023W, YGL084C, YGL134W, YHR056C, YJL051W, YJL164C, YKL073W, YLL011W, YMR165C, YNL253W, YOR018W, YOR224C, YPL257W-A, YPR013C
SKM1	2	0.7126	0.1597	0.7022	0.1584	2	0.686	0.1509	0.6929	0.1565	YAR018C, YBL011W, YBL024W, YBL091C-A, YBR086C, YCR073W-A, YDL045W-A, YDL131W, YDL153C, YDL209C, YDR191W, YEL032W, YER098W, YER122C, YGL105W, YGL134W, YGL245W, YGR276C, YGR282C, YHL004W, YHR182W, YIL069C, YIR039C, YJR058C, YKL178C, YKL184W, YKR040C, YLR182W, YML037C, YML096W, YMR210W, YMR215W, YNL022C, YNL186W, YNL227C, YNL272C, YNL284C-A, YNR042W, YOL062C, YPL088W, YPR032W
SKS1	0	0.4078	0.6663	0.6987	0.5272	0	0.3917	0.6742	0.6847	0.5368	YAL023C, YAL028W, YAL034W-A, YAR019C, YBL066C, YCR073W-A, YDL019C, YDL153C, YDR001C, YDR183W, YDR226W, YER064C, YFL016C, YFR017C, YGL119W, YGL245W, YGR199W, YGR249W, YHR056C, YHR139C, YIL107C, YIL135C, YJL029C, YJR049C, YKL080W, YKL146W, YKL178C, YKL184W, YKR040C, YML096W, YMR102C, YNL022C, YNL065W, YNL227C, YNR042W, YOL065C, YOR020C, YPL088W, YPL282C, YPR013C, YPR050C
SKY1	1	0.8171	0.5575	0.8224	0.5295	1	0.8255	0.5644	0.8323	0.5307	YBR155W, YDL013W, YER072W, YER125W, YFL001W, YFR010W, YGL105W, YHL009C, YHR090C, YIL075C, YIL091C, YIL156W, YJL033W, YJL084C, YKL023W, YKL064W, YKL146W, YKR009C, YKR071C, YLL008W, YLL018C, YLR133W, YLR150W, YLR276C, YLR410W-A, YML045W-A, YMR173W, YMR304W, YNL027W, YNL173C, YNL186W, YNL277W, YOL021C, YOR054C, YOR078W, YOR141C, YOR239W, YPL139C, YPR019W, YPR042C
SLT2	0	0.0014	0.9986	0.0017	0.9983	0	0.0017	0.9983	0.0021	0.9979	YOL016C, YOL077C
SNF1	4	3.7035	0.5122	3.2824	0.4	3	3.5827	0.5198	3.2661	0.5809	YAR014C, YBL055C, YBL061C, YBR118W, YBR130C, YBR155W, YDL025C, YDL051W, YDL070W, YDL220C, YDL225W, YDR113C, YDR120C, YDR293C, YDR312W, YER024W, YER122C, YER125W, YFL054C, YFR010W, YFR022W, YGL023C, YGL035C, YGL207W, YGL208W, YHL033C, YHR073W, YHR103W, YHR117W, YHR133C, YHR205W, YHR214C-C, YIL044C, YIL075C, YIL107C, YIL112W, YIL156W, YJL033W, YJL080C, YJL084C, YJL103C, YJL110C, YJL148W, YJR019C, Y…
SPS1	0	0.0016	0.9984	0.009	0.9911	0	0.002	0.998	0.0084	0.9918	YBR224W, YGL066W, YGR051C, YIL103W, YJR078W, YOR252W, YPL246C
SRB10	0	0.0069	0.9931	0.0318	0.9695	0	0.0064	0.9937	0.0296	0.9708	YGL066W, YGR051C, YJL199C, YJR130C, YLR228C, YLR467W, YNL186W, YOL092W, YOR042W, YPL246C
SSK22	0	0.0503	0.9509	0.1663	0.8521	0	0.0446	0.9567	0.1647	0.8519	YAR019C, YCL043C, YCR049C, YDL056W, YDL125C, YDR007W, YDR023W, YDR524C, YGL134W, YHL020C, YHR157W, YJL089W, YJL108C, YML096W, YMR165C, YNL284C-A, YOR018W, YPL217C, YPL251W
STE11	0	0.0002	0.9998	0.0013	0.9987	0	0	1	0.0007	0.9993	YJR059W, YOL016C
STE20	2	2.5173	0.5369	2.3148	0.6093	2	2.4852	0.5433	2.3478	0.6029	YAL020C, YAL028W, YAL042W, YBL011W, YBL014C, YBL085W, YBR042C, YBR063C, YBR071W, YBR086C, YBR102C, YBR108W, YBR122C, YBR130C, YBR154C, YBR200W, YBR273C, YCR073W-A, YCR100C, YDL027C, YDL070W, YDL149W, YDL153C, YDR023W, YDR026C, YDR037W, YDR251W, YDR293C, YDR330W, YEL058W, YER063W, YER090W, YER098W, YER122C, YGL207W, YGL245W, YGR108W, YGR159C, YGR276C, YHL024W, YHR131C, YIL156W, YKR040C, YLR293C, Y…
SWE1	5	7.1524	0.3039	6.9627	0.3849	4	7.0603	0.1902	6.96	0.2687	Name, YAL028W, YAR014C, YBL011W, YBL047C, YBL057C, YBL061C, YBL095W, YBR231C, YBR264C, YCL029C, YCR064C, YDL070W, YDL115C, YDL230W, YDR034CC, YDR054C, YDR145W, YDR229W, YDR312W, YDR316W, YDR328C, YDR330W, YDR346C, YDR443C, YEL012W, YER024W, YER027C, YER079W, YER116C, YER122C, YFR021W, YFR029W, YFR038W, YGL056C, YGL079W, YGL100W, YGL105W, YGL207W, YGL209W, YGR017W, YGR038CA, YGR038W, YGR100W, YGR1…
TOS3	4	1.8033	0.1052	3.1806	0.3772	4	1.6954	0.0927	3.044	0.3531	YAR014C, YCL043C, YDL070W, YDL115C, YDR169C, YDR229W, YER072W, YER131W, YFR021W, YGL035C, YGL056C, YGL153W, YGR038W, YGR126W, YGR135W, YGR153W, YGR167W, YGR276C, YHL024W, YHR028C, YHR073W, YHR090C, YHR137W, YHR205W, YHR214C-C, YIL084C, YIL091C, YIL107C, YIL156W, YIR003W, YJL084C, YJL146W, YJR076C, YJR092W, YKL042W, YKL093W, YKL121W, YKL197C, YKL206C, YKR009C, YKR071C, YKR079C, YKR090W, YKR092C, Y…
TPK1	45	40.3746	0.2419	33.6615	0.122	43	39.6622	0.3057	33.3434	0.1529	YAL038W, YAL039C, YBL055C, YBL057C, YBL058W, YBL061C, YBL085W, YBR028C, YBR042C, YBR108W, YBR118W, YBR130C, YBR155W, YBR157C, YBR164C, YCL014W, YCR016W, YCR073W-A, YDL001W, YDL025C, YDL051W, YDL070W, YDL099W, YDL153C, YDL223C, YDL236W, YDR001C, YDR035W, YDR070C, YDR113C, YDR120C, YDR153C, YDR158W, YDR169C, YDR207C, YDR208W, YDR229W, YDR239C, YDR257C, YDR259C, YDR273W, YDR292C, YDR293C, YDR309C, Y…
TPK2	3	0.2537	0.002	0.3528	0.0104	2	0.2309	0.0228	0.3589	0.0594	YBR059C, YDR169C, YFR014C, YFR017C, YGR249W, YHL024W, YIL033C, YIL107C, YJL141C, YJL146W, YJR001W, YKL064W, YKL079W, YKL093W, YKL121W, YKL166C, YKR097W, YLR231C, YML118W, YMR081C, YMR120C, YMR140W, YMR184W, YNL263C, YOL016C, YOR113W, YOR250C, YPL077C, YPL203W
TPK3	3	1.7915	0.2646	3.5017	0.5665	3	1.6944	0.2413	3.4985	0.5619	YAR018C, YAR019C, YBR059C, YBR142W, YBR298C-A, YDL081C, YDL165W, YDL179W, YDR023W, YDR068W, YDR158W, YDR237W, YDR285W, YDR379W, YDR382W, YDR425W, YDR443C, YEL065W, YER168C, YFR014C, YFR017C, YGL075C, YGL180W, YGL184C, YGR285C, YHL020C, YHR028C, YHR082C, YHR157W, YHR158C, YHR168W, YHR182W, YHR185C, YIL002C, YIL033C, YIL172C, YJR001W, YJR014W, YKL064W, YKL093W, YKL114C, YKL157W, YKL171W, YKR072C, Y…
VHS1	0	0.0276	0.9726	0.0915	0.9155	0	0.026	0.9743	0.0939	0.914	YBL024W, YBL066C, YBR059C, YCR073W-A, YGL184C, YGR249W, YHR063C, YIL033C, YIL107C, YJR049C, YJR130C, YKL093W, YMR140W, YNR034W
YAK1	0	0.0015	0.9985	0.0056	0.9944	0	0.0017	0.9983	0.0039	0.9961	YBL066C, YBR273C, YGR267C
YCK1	49	49.1975	0.5287	36.6875	0.1198	48	48.4936	0.5078	36.1163	0.1229	YAL028W, YAL034W-A, YAL037W, YAR014C, YBL007C, YBL011W, YBL014C, YBL024W, YBL032W, YBL047C, YBL055C, YBL061C, YBL078C, YBR055C, YBR086C, YBR090C, YBR108W, YBR118W, YBR130C, YBR155W, YBR270C, YCL014W, YCL029C, YCR014C, YCR073W-A, YDL013W, YDL019C, YDL025C, YDL051W, YDL053C, YDL070W, YDL099W, YDL115C, YDL135C, YDL153C, YDL166C, YDL220C, YDL223C, YDL228C, YDL243C, YDR023W, YDR034C-C, YDR037W, YDR091…
YCK2	36	33.2228	0.3272	21.2031	0.0317	35	32.4604	0.3453	21.0761	0.0399	YAL028W, YAL034W-A, YBL007C, YBL010C, YBL014C, YBL024W, YBL055C, YBL057C, YBL061C, YBL064C, YBL086C, YBL105C, YBR025C, YBR042C, YBR055C, YBR086C, YBR108W, YBR118W, YBR130C, YBR155W, YBR225W, YBR233W, YBR237W, YBR247C, YBR270C, YBR285W, YCL008C, YCR024C, YCR073W-A, YDL002C, YDL006W, YDL013W, YDL019C, YDL038C, YDL043C, YDL051W, YDL056W, YDL070W, YDL088C, YDL125C, YDL128W, YDL149W, YDL153C, YDL173W,…
YDR466W	0	0.0361	0.9645	0.0228	0.9783	0	0.0367	0.9643	0.0205	0.9801	YJL089W, YLR228C, YML037C, YNL232W, YOL139C, YPL246C
YGL059W	6	4.258	0.2515	4.4445	0.298	3	3.9861	0.4354	4.4246	0.412	YAL009W, YBR028C, YBR059C, YBR142W, YBR157C, YBR170C, YCR073W-A, YDL019C, YDL139C, YDL223C, YDR042C, YDR068W, YDR070C, YDR099W, YDR293C, YDR425W, YER078C, YFL017W-A, YFL050C, YFR017C, YGL105W, YGL180W, YGL205W, YGR008C, YGR038W, YGR179C, YGR249W, YGR257C, YGR266W, YGR267C, YGR285C, YHR028C, YHR082C, YHR105W, YHR117W, YHR157W, YHR185C, YHR207C, YIL070C, YIL107C, YIL135C, YJL070C, YJL084C, YJL164C,…
YGR052W	0	0.033	0.9672	0.0289	0.9723	0	0.0318	0.9684	0.0301	0.9712	YAR019C, YBR107C, YCR017C, YDL006W, YDL153C, YJL051W, YJL105W, YML037C, YMR165C, YNL186W
YKL171W	0	0.4447	0.6371	0.6449	0.5576	0	0.4436	0.6415	0.6557	0.5487	YAL028W, YAL034W-A, YBL010C, YBR212W, YCL043C, YDL153C, YDL210W, YDL228C, YDR023W, YDR134C, YER064C, YER098W, YFL014W, YFL016C, YGL105W, YGR038C-A, YGR231C, YGR276C, YHR131C, YIL084C, YIL096C, YKR097W, YLR455W, YML096W, YMR053C, YMR184W, YMR229C, YNL022C, YNL027W, YNL167C, YOL006C, YOL079W, YOL104C, YOL125W, YOL163W, YPL172C, YPL177C, YPL240C, YPR050C, YPR063C, YPR160W, YPR203W
YOL128C	0	0.0067	0.9934	0.0164	0.9838	0	0.0051	0.9949	0.0139	0.9864	YIL033C, YJR059W, YKR055W, YLR303W, YOL016C
YOR267C	0	0.1888	0.8292	0.1085	0.8997	0	0.183	0.8325	0.108	0.901	YAL028W, YAR019C, YBL011W, YBR072W, YBR086C, YDL153C, YDR023W, YER098W, YGL051W, YGR276C, YML096W, YNL272C, YNR019W, YPR032W, YPR160W
YPL141C	2	4.6261	0.1516	2.3552	0.6028	2	4.6298	0.1466	2.2902	0.6166	YAR019C, YBL007C, YBL047C, YBR108W, YBR155W, YBR169C, YCL043C, YCR100C, YDL002C, YDL006W, YDL074C, YDL135C, YDL223C, YDR023W, YDR087C, YDR152W, YDR299W, YER122C, YFL023W, YFL062W, YFR033C, YGL051W, YGL084C, YGL207W, YGL245W, YGR167W, YGR258C, YGR276C, YHL009C, YJL115W, YJR095W, YJR105W, YJR141W, YJR142W, YKL160W, YKR048C, YKR071C, YKR072C, YLL008W, YLR295C, YML035C, YML037C, YMR155W, YMR165C, YMR…
YPL150W	0	0.4222	0.6535	0.3552	0.7203	0	0.3862	0.6783	0.3532	0.7159	YBL023C, YBL024W, YDL128W, YDL220C, YDR188W, YER002W, YGL013C, YGR078C, YHL003C, YHL021C, YIL057C, YIL070C, YJR105W, YJR142W, YKR048C, YLL008W, YMR111C, YNL064C, YNL077W, YNL186W, YNL211C, YNR006W, YOR362C, YPL281C, YPR072W
65 kinases in the literature derived signaling reaction data
Enzyme	Number of IKM										Substrate
	Whole PPI					Filtered PPI
	Actual	Negative Control				Actual	Negative Control
		RR		NS			RR		NS
		mean	P value	mean	P value		mean	P value	mean	P value
AKL1	0	0	1	0	1	0	0	1	0	1	ENT1, ENT2
ARK1	0	0	1	0	1	0	0	1	0	1	PAN1, SLA1
BCK1	0	0	1	0	1	0	0	1	0	1	MKK1, MKK2
BUB1	0	0.0008	0.9992	0.0013	0.9987	0	0.0012	0.9988	0.0016	0.9984	BUB3, MAD1, RAD53
CAK1	0	0	1	0	1	0	0	1	0	1	CDC28, CTK1, IME2, KIN28, SGV1, SMK1
CDC15	0	0	1	0	1	0	0	1	0	1	DBF2, MOB1
CDC28	23	4.9944	0	3.1256	0	22	4.7517	0	3.1008	0	ALK2, ASH1, ASK1, BAS1, BEM1, BEM3, BOI1, CDC16, CDC23, CDC24, CDC27, CDC28, CDC3, CDC42, CDC48, CDC5, CDC6, CDC7, CDH1, CLN2, CLN3, DBF2, DBF20, DBF4, DOA1, ELM1, ELP4, FAR1, FAR10, FIN1, FKH2, GAL1, GIN4, HAL5, HCM1, HHO1, HPR5, HSL1, IME2, IPL1, KAR4, KAR9, KIC1, KIN2, LTE1, MCM3, MIH1, MMR1, MON1, MPS1, NBP2, NET1, NGG1, NRM1, NUP60, ORC6, PDS1, PHO2, PKC1, PKH2, PLM2, PRK1, PRR1, PTC3, PTK2,…
CDC5	0	0	1	0	1	0	0	1	0	1	BFA1, BUB2, CDC14, LTE1, MAD3, NET1, SWE1
CDC7	7	0.1351	0	0.082	0	6	0.1222	0	0.0809	0	CDC45, CDC7, DBF4, MCM1, MCM2, MCM3, MCM4, MCM6, ORC2, ORC6, PRI1, RFA2
CKA1	2	0.8336	0.1996	0.1206	0.0097	2	0.8346	0.1993	0.1237	0.0091	ABF1, CDC28, ELF1, FIP1, NRG1, OPI1, PTC2, RPP1A, RPP1B, RPP2A, RPP2B, SIC1, SRP1, SRP40, SUI2, TIF5, TOP2
CKA2	0	0.0035	0.9965	0.0014	0.9986	0	0.0039	0.9961	0.001	0.999	ABF1, CDC28, ELF1, FIP1, FPR3, OPI1, PTC2, RPP1A, RPP1B, RPP2A, RPP2B, SIC1, SRP1, SRP40, SUI2, SUP45, TIF5, TOP2
CLA4	0	0	1	0	1	0	0	1	0	1	CDC24, GIN4, LTE1, MYO3, SWE1
DUN1	0	0	1	0	1	0	0	1	0	1	ADR1, HPR5, NEJ1, RAD55, RFX1, SML1
ELM1	0	0.0037	0.9963	0.0044	0.9957	0	0.0049	0.9951	0.0038	0.9963	GIN4, HSL1, KCC4, MIG1, SNF1, SWE1
FUS3	6	0.268	0	0.0771	0	6	0.2711	0	0.0815	0	BNI1, CDC25, DIG1, DIG2, FAR1, MSG5, SST2, STE12, STE4, STE5, TEC1
GIN4	0	0	1	0	1	0	0	1	0	1	ELM1, SHS1, STE50
HOG1	0	0.0137	0.9864	0.0201	0.9804	0	0.0141	0.9861	0.0207	0.9798	FPS1, HSL1, HSP26, KRS1, RCK2, SHM2, SIC1, SKO1, SMP1, TDH3
HRR25	0	0.0061	0.9939	0.005	0.995	0	0.0049	0.9951	0.0042	0.9958	CRZ1, MAM1, NUP53, SPO69, STE50, SWI6
HSL1	0	0	1	0	1	0	0	1	0	1	HSL7, SWE1
IME2	0	0.0018	0.9982	0.0041	0.9961	0	0.0012	0.9988	0.004	0.996	CDC14, CDC6, CDH1, FIN1, GIP1, IME1, NDT80, PDS1, RFA2, SGS1, SIC1, SUM1, SWI5
IPL1	3	0.081	0	0.0899	0.0003	3	0.0893	0	0.0965	0.0005	ASK1, CBF2, CEP3, CSE4, DAM1, DSN1, HHT1, HHT2, MAD3, MIF2, NDC80, SLI15, SPC34, YCG1
KIN28	0	0.0072	0.9928	0.001	0.999	0	0.0072	0.9928	0.0011	0.9989	GAL4, MED4, RPB1, RPO21
KIN4	0	0	1	0	1	0	0	1	0	1	BFA1, BUB2
KSS1	0	0	1	0	1	0	0	1	0	1	CDC25, DIG1, DIG2, FAR1, SST2, STE12, STE3
MCK1	0	0	1	0	1	0	0	1	0	1	BCY1, CBF2, HSL1, RCN1, UME6
MEC1	6	0.3428	0	0.208	0	5	0.3619	0.0001	0.2075	0.0001	CDC20, CHK1, DUN1, ESC4, HPR5, IES4, LCD1, MRC1, NEJ1, PIN4, RAD53, RAD55, RAD9, RFA1, RFA2, RFX1, RPH1, SAE2, SLX4
MEK1	0	0.0103	0.9897	0.004	0.996	0	0.0138	0.9863	0.0034	0.9966	DDC1, HTA1, RED1
MKK1	0	0.0034	0.9966	0.0011	0.9989	0	0.0047	0.9953	0.0006	0.9994	ASK10, SLT2
MKK2	0	0	1	0	1	0	0	1	0	1	ASK10, SLT2
MPS1	2	0.0072	0	0.0093	0	2	0.0064	0	0.0088	0	DAM1, MAD1, MOB1, SPC110, SPC42, SPC98
MRK1	0	0	1	0	1	0	0	1	0	1	ROG1, UME6
PBS2	0	0	1	0	1	0	0	1	0	1	HOG1, SLT2
PHO85	2	0.2631	0.0286	0.0823	0.0053	2	0.2507	0.0255	0.0748	0.0044	ASH1, CDC24, CRZ1, GCN4, GLC8, GPH1, GSY1, GSY2, LCB4, MMR1, PHO4, PHO80, PUT4, RIM15, RVS167, SIC1, SWI5, YIL084C, YJL084C
PKC1	0	0.0142	0.9859	0.0075	0.9926	0	0.0099	0.9901	0.0075	0.9927	BCK1, CHS3, CKI1, OPI1, SLT2, SPC110, TPO1, URA7
PKH1	0	0	1	0	1	0	0	1	0	1	LSP1, PIL1, PKC1, SCH9, YPK1, YPK2
PKH2	0	0.0824	0.9219	0.0223	0.9783	0	0.0662	0.9357	0.0198	0.9805	LSP1, MYO5, PIL1, PKC1, SCH9, YPK1, YPK2
PRK1	3	0.0355	0	0.0226	0	3	0.0354	0	0.0182	0	ENT1, ENT2, PAN1, SCD5, SLA1, YAP1801
PSK2	0	0.0057	0.9943	0.0134	0.9868	0	0.0064	0.9936	0.0145	0.9856	CAF20, GSY2, SRO9, TIF11, UGP1
PTK2	0	0	1	0	1	0	0	1	0	1	DUR3, PMA1
RAD53	0	0	1	0	1	0	0	1	0	1	ASF1, CDC7, DBF4, DUN1, HPR5, MRC1, RAD55, RFA2, RPH1, RTT107, SPK1, SWI6
RCK2	0	0	1	0	1	0	0	1	0	1	EFT1, EFT2
RIM11	1	0.0013	0.0013	0.0011	0.0011	1	0.0014	0.0014	0.0014	0.0014	IME1, ROG1, STE50, UME6
SAK1	0	0	1	0	1	0	0	1	0	1	GAL83, REG1, SIP2, SNF1
SCH9	0	0	1	0	1	0	0	1	0	1	LSP1, PIL1
SKY1	0	0.0012	0.9988	0.0014	0.9986	0	0.0018	0.9982	0.0016	0.9984	HRB1, NPL3
SLN1	1	0.0022	0.0022	0.0036	0.0036	1	0.0014	0.0014	0.0041	0.0041	SKN7, SSK1, YPD1
SLT2	0	0.0008	0.9992	0.001	0.999	0	0.0013	0.9987	0.0011	0.9989	MSG5, RLM1, SIR3, SWI4, SWI6
SNF1	0	0.0638	0.9377	0.0789	0.926	0	0.0593	0.942	0.0815	0.9232	ACC1, FAS3, GAL83, GAT1, GCN5, GLN3, GSY2, HHT1, HHT2, HSF1, MIG1, MIG3, MSN2, RDS2, REG1, SIP1, SIP2, SIP4
SSN3	0	0	1	0	1	0	0	1	0	1	GAL4, GCN4, MED2, MSN2, RPO21, SIP4, STE12
STE11	0	0	1	0	1	0	0	1	0	1	PBS2, STE7
STE20	0	0.0207	0.9793	0.0015	0.9985	0	0.0238	0.9762	0.0009	0.9991	HTB1, HTB2, MYO3, STE11
STE7	0	0	1	0	1	0	0	1	0	1	FUS3, KSS1
TEL1	1	0.001	0.001	0.0011	0.0011	1	0.0014	0.0014	0.0007	0.0007	DUN1, MRE11, PIN4, RAD53, RFA1, RFA2, SAE2, XRS2
TOR1	0	0	1	0	1	0	0	1	0	1	APG13, GCN2
TOR2	0	0.0022	0.9978	0.0039	0.9961	0	0.0025	0.9975	0.0042	0.9958	AVO1, PKC1, TAP42, TSC11, YPK2
TOS3	3	0.0103	0	0.0036	0	2	0.009	0	0.0054	0.0001	GAL83, SIP2, SNF1
TPK1	0	0	1	0	1	0	0	1	0	1	ABF2, ADR1, ATG1, BCY1, CDC19, CDC20, CDC25, CKI1, CRZ1, FBP1, FBP26, GTS1, MSN2, OPI1, PDE1, PFK2 , PFK26, PYK2, RGT1, RIM15, SOK2, SSO1, TPO1, YAK1, YBR028C
TPK2	0	0.0001	0.9999	0.0022	0.9978	0	0.0001	0.9999	0.001	0.999	ABF2, ATG1, CDC19, CDC20, FBP1, FBP26, FLO8, GTS1, MSN2, OPI1, PFK2, PFK26, RGT1, RIM15, SFL1, SOK2, TPO1, YAK1, YBR028C
TPK3	1	0.1648	0.1543	0.1324	0.1177	1	0.1601	0.1486	0.1226	0.1105	ABF2, ATG1, CDC19, CDC20, CRZ1, FBP1, FBP26, GTS1, MSN2, OPI1, PFK2, PFK26, RGT1, RIM15, SOK2, YAK1, YBR028C
YAK1	0	0.013	0.987	0.0052	0.9949	0	0.0154	0.9847	0.0048	0.9952	BCY1, DCS1, POP2
YCK1	0	0	1	0	1	0	0	1	0	1	FUR4, MAL61, MSS4, MTH1, PDR5, PMA1, SNC1, SSY5, STD1, STE3, STE50, STP1, SUI2, TPO1
YCK2	0	0.2234	0.7978	0.1104	0.8981	0	0.2278	0.7956	0.1074	0.9013	FUR4, MAL61, MSS4, MTH1, NAP1, PDR5, PMA1, RIO1, SNC1, SSY5, STD1, STE3, STE50, STP1, SUI2
YCK3	0	0	1	0	1	0	0	1	0	1	SUI2, VPS41
YGK3	0	0	1	0	1	0	0	1	0	1	BCY1, ROG1, SLT2
YPK1	0	0	1	0	1	0	0	1	0	1	MYO5, SLT2
